# Supplementary material for: Networks of care for optimizing Primary Health Care Service Delivery in Ethiopia: Enhancing relational linkages and care coordination
Source: PLoS One. 2025 Jan 3;20(1):e0314807. doi: 10.1371/journal.pone.0314807 (PMC11698449; doi:10.1371/journal.pone.0314807)
Supplement: S2 File — This is service statistics data with variables and their values we used for the analysis with the corresponding data dictionary. (XLS) [file pone.0314807.s006.xls]

## Sheet: Dataset
month	q6a	q6b	q6c	q6d	q6e	q6f	q7a	q7b	q7c	q7d	q7e	q7f	q8a	q8b	q8c	q8d	q8e	q9	q10	q11	q12	q13	q16a	q16b	q16c	q16d	q16e	q16f	q17	q18	q19	q20	q21	q23	q24	q25	q26	q27	q28	q29	q30	q31	q31a	q31b	q31c	q31d	q31e	q31f	q31g
2021-10-01	567	15	193	0	359	69	654	28	240	0	387	55	0	99	0	0	0	733	119	515	0	706	552	154	0	553	0	0	0	0	0	499	554	499	118	2	1	1	37	13	492	264	9	0	0	3	0	0	0
2021-10-01	0	0	0	0	0	0	0	0	0	0	0	0	0	0	0	0	0	0	0	0	0	0	0	0	0	0	0	0	0	0	0	0	0	0	0	0	0	0	0	0	0	0	0	0	0	0	0	0	0
2021-10-01	117	0	57	0	60	6	21	0	4	0	17	0	0	0	0	0	0	124	0	26	0	124	76	0	0	76	0	0	0	0	0	76	76	62	0	0	0	0	0	1	292	7	0	0	0	0	0	0	0
2021-10-01	29	0	0	0	29	3	5	0	0	0	5	0	0	0	0	0	0	77	0	1	0	77	33	0	0	33	0	0	0	0	0	33	33	33	0	0	0	0	0	0	0	0	0	0	0	0	0	0	0
2021-10-01	45	0	26	0	19	0	46	0	19	0	27	0	16	0	16	0	0	49	5	27	0	36	34	16	0	34	0	0	0	0	0	34	34	34	0	0	0	0	0	0	0	99	0	0	0	0	0	0	0
2021-10-01	19	0	13	0	6	3	241	0	114	0	127	21	26	0	26	0	0	248	37	89	0	187	172	2	0	173	0	0	0	0	0	173	133	138	3	3	3	3	21	9	500	250	3	0	2	2	0	1	0
2021-10-01	62	2	42	44	18	0	9	0	0	0	9	0	0	0	0	0	0	56	12	34	0	65	68	27	0	68	0	0	0	0	0	68	73	73	0	0	0	0	45	15	80	41	0	0	0	0	0	0	0
2021-10-01	240	1	98	0	119	19	219	2	97	0	107	15	4	0	4	0	0	379	3	244	0	293	231	2	0	229	2	0	0	0	0	231	245	99	18	0	4	4	19	3	883	274	18	0	0	0	2	0	1
2021-10-01	60	0	23	0	37	12	49	0	18	0	31	3	10	0	10	0	0	88	5	64	0	140	146	3	0	146	3	0	0	0	1	0	110	146	0	3	0	0	49	4	624	23	0	0	0	0	0	0	0
2021-10-01	5	0	0	0	5	0	0	0	0	0	0	0	0	0	0	0	0	28	4	23	0	27	34	0	0	34	0	22	0	0	0	27	35	32	18	0	0	0	0	0	55	15	0	0	0	0	8	0	0
2021-10-01	29	0	8	0	23	11	554	3	191	2	358	48	0	0	0	0	0	91	0	110	0	151	131	0	0	130	0	0	0	0	0	0	117	127	0	37	0	0	15	6	137	78	0	0	0	0	0	0	0
2021-10-01	138	4	28	0	106	29	581	11	102	1	467	9	22	0	22	0	0	206	22	168	0	191	445	340	0	445	0	0	0	0	0	444	213	439	0	0	0	0	8	3	52	19	2	0	0	1	1	0	0
2021-10-01	34	0	13	0	21	7	42	0	13	0	29	7	5	0	2	0	3	83	13	34	0	103	24	8	0	23	1	0	0	0	0	24	23	8	0	0	0	0	7	0	160	18	0	0	0	0	0	0	0
2021-11-01	56	0	26	0	30	4	55	0	34	0	19	1	24	0	24	0	0	128	7	75	0	174	135	7	0	142	0	0	0	0	0	0	123	130	0	2	0	0	32	1	614	35	2	0	0	0	0	0	0
2021-11-01	33	2	20	22	11	0	12	0	0	0	12	0	0	0	0	0	0	70	0	54	0	72	45	17	0	45	0	0	0	0	0	45	49	49	0	0	0	0	23	5	83	43	0	0	0	0	0	0	0
2021-11-01	14	0	5	0	9	3	43	0	12	0	31	3	20	0	5	0	15	74	6	37	0	80	29	15	0	16	0	0	0	0	0	29	29	29	0	0	0	0	4	0	114	5	0	0	0	0	0	0	0
2021-11-01	46	0	26	0	20	5	416	0	199	0	217	19	32	0	32	0	0	241	35	131	0	200	224	7	0	198	33	1	1	0	0	231	219	196	6	6	5	5	15	7	572	306	0	0	2	4	0	0	0
2021-11-01	9	0	8	0	1	0	47	0	25	0	22	0	9	0	9	0	0	52	3	13	0	46	29	16	0	29	0	0	0	0	0	29	29	29	0	0	0	0	0	0	6	52	0	0	0	0	0	0	0
2021-11-01	18	0	2	3	13	4	665	0	281	0	394	90	0	0	0	0	2	188	61	204	0	226	116	0	0	115	1	0	0	0	0	0	145	107	0	0	0	0	24	8	429	238	5	0	0	0	0	0	1
2021-11-01	475	9	177	15	270	35	676	29	219	3	401	38	0	99	99	99	99	769	155	523	107	766	616	106	0	616	99	99	99	99	99	565	616	613	236	101	100	100	25	12	810	244	17	0	0	0	0	0	1
2021-11-01	18	0	0	0	18	0	8	0	0	0	8	0	0	0	0	0	0	74	0	1	0	74	22	0	0	22	0	0	0	0	0	22	22	22	1	1	0	0	0	0	0	0	0	0	0	0	0	0	0
2021-11-01	242	0	70	0	140	19	275	7	131	3	127	15	2	0	2	0	0	401	12	222	0	303	224	5	0	224	1	0	0	0	0	224	237	136	57	0	1	1	37	8	1098	313	11	0	0	0	2	0	0
2021-11-01	0	0	0	0	0	0	0	0	0	0	0	0	0	0	0	0	0	0	0	0	0	0	0	0	0	0	0	0	0	0	0	0	0	0	0	0	0	0	0	0	0	0	0	0	0	0	0	0	0
2021-11-01	7	0	1	0	4	0	0	0	0	0	0	0	0	0	0	0	0	49	10	14	0	38	36	0	0	36	0	9	0	0	0	8	36	36	13	0	1	0	1	0	58	16	0	0	0	0	0	0	0
2021-11-01	130	0	69	0	61	7	28	0	14	0	14	2	0	0	0	0	0	152	8	76	0	152	119	0	0	119	0	0	0	0	0	119	120	119	0	0	0	0	4	3	478	62	0	0	0	0	0	0	0
2021-11-01	147	0	45	0	102	13	665	5	97	0	581	13	19	0	12	6	0	185	14	174	0	179	469	373	0	469	0	0	0	0	0	469	228	464	0	0	0	0	11	5	42	26	3	0	0	1	0	0	0
2021-12-01	310	5	107	10	188	19	582	2	113	2	467	26	45	0	40	4	1	173	26	150	0	153	470	365	0	470	0	0	0	0	0	470	243	468	0	0	0	0	19	16	46	32	4	0	0	2	0	0	0
2021-12-01	48	0	11	0	37	4	362	0	180	0	182	14	25	0	25	0	0	204	25	82	0	152	221	10	0	225	2	0	1	1	0	231	222	196	3	3	3	3	12	5	752	358	1	0	5	6	1	0	1
2021-12-01	28	0	6	1	21	3	655	0	262	0	351	74	0	0	0	0	2	175	60	142	4	216	136	0	0	136	1	0	0	0	0	0	180	110	1	1	0	0	10	5	331	147	3	0	0	1	0	0	0
2021-12-01	215	0	70	0	136	6	277	3	141	0	153	6	1	0	5	0	0	542	18	275	0	429	229	6	0	229	0	0	0	0	0	229	243	168	24	1	1	1	25	4	1364	420	15	0	0	1	0	0	0
2021-12-01	44	4	24	28	14	0	9	0	0	0	9	0	0	0	0	0	0	84	8	56	0	89	47	11	0	46	1	0	0	0	1	46	48	46	1	1	1	1	20	5	57	40	0	0	1	1	0	0	0
2021-12-01	0	0	0	0	0	0	0	0	0	0	0	0	0	0	0	0	0	0	0	0	0	0	0	0	0	0	0	0	0	0	0	0	0	0	0	0	0	0	0	0	0	0	0	0	0	0	0	0	0
2021-12-01	25	0	18	0	7	0	18	0	13	0	5	0	10	0	10	0	0	93	36	25	0	66	27	13	0	27	0	0	0	0	0	27	27	27	0	0	0	0	0	0	0	38	0	0	0	0	0	0	0
2021-12-01	22	0	8	0	14	2	33	0	9	0	24	0	9	0	2	0	7	89	8	35	0	83	17	11	0	17	0	0	0	0	0	17	23	17	0	0	0	0	10	0	39	1	2	0	1	0	0	0	1
2021-12-01	567	13	281	9	266	65	694	24	263	0	409	48	100	99	100	99	99	813	148	530	99	812	681	150	0	681	99	99	99	99	99	504	630	630	210	104	100	100	37	19	657	307	11	0	1	2	0	0	0
2021-12-01	55	0	27	0	28	4	65	0	39	0	26	1	18	0	18	0	0	137	4	64	0	159	116	4	0	120	0	1	0	0	0	0	97	115	0	1	2	1	30	2	481	35	0	0	0	0	0	0	0
2021-12-01	28	0	0	0	28	3	3	0	0	0	3	0	0	0	0	0	0	88	0	0	0	88	25	0	0	25	0	0	0	0	0	25	25	25	0	0	0	0	0	0	0	0	0	0	0	0	0	0	0
2021-12-01	6	0	1	0	3	0	0	0	0	0	0	0	0	0	0	0	0	51	3	25	0	43	33	0	0	33	0	7	0	0	0	26	34	33	17	0	0	0	0	1	64	20	0	0	0	0	0	0	0
2021-12-01	142	0	80	0	62	16	1	0	0	0	1	0	0	0	0	0	0	154	0	80	0	154	112	0	0	112	0	0	0	0	0	89	112	112	0	0	1	1	18	5	553	96	0	0	0	0	0	0	0
2022-01-01	23	0	15	0	8	0	26	0	13	0	13	0	10	0	10	0	0	126	19	36	0	93	37	18	0	37	0	0	0	0	0	18	37	37	0	0	0	0	0	0	5	16	0	0	0	0	0	0	0
2022-01-01	126	0	70	0	56	13	24	0	21	0	3	0	0	0	0	0	0	186	6	66	0	186	112	0	0	112	0	0	0	0	0	112	112	112	0	0	0	0	11	8	529	39	0	0	0	0	0	0	0
2022-01-01	45	0	22	0	23	2	46	0	24	0	22	0	18	0	18	0	0	99	2	65	0	100	121	2	0	123	0	1	0	0	0	0	102	136	0	1	0	0	18	0	527	86	1	0	0	0	0	0	0
2022-01-01	128	0	68	0	60	23	331	0	151	0	180	11	58	0	50	8	0	195	26	148	0	171	492	392	0	492	0	0	0	0	0	436	242	423	0	0	0	0	23	14	33	22	0	0	0	1	0	0	0
2022-01-01	16	0	7	0	9	2	35	0	11	0	24	0	14	0	5	0	9	78	11	34	0	66	21	12	0	21	0	0	0	0	0	21	20	21	0	0	1	1	0	0	116	9	3	0	0	0	0	0	0
2022-01-01	30	1	18	19	11	0	16	0	0	0	16	0	0	0	0	0	0	86	0	29	0	85	30	14	0	30	0	0	0	0	0	30	30	30	0	0	0	0	10	5	47	20	0	0	0	0	0	0	0
2022-01-01	23	0	4	0	19	7	599	2	99	0	510	31	0	0	0	0	0	102	18	63	0	115	52	2	0	40	0	0	0	0	0	43	53	43	0	0	2	2	10	4	74	28	0	0	0	0	0	0	0
2022-01-01	82	9	9	0	64	7	659	0	309	0	340	74	0	0	0	0	0	193	71	173	0	222	125	9	0	125	0	0	0	0	0	25	183	127	2	2	0	0	7	4	250	143	4	0	0	0	1	0	0
2022-01-01	11	0	0	0	5	0	3	0	0	0	3	0	0	0	0	0	0	52	13	43	7	34	31	0	0	31	0	6	0	0	0	25	31	31	17	0	0	0	0	0	73	22	0	0	0	0	0	0	1
2022-01-01	537	15	269	6	247	63	524	18	267	4	235	33	99	99	99	99	99	733	155	479	159	705	599	152	0	546	152	99	99	99	99	532	599	599	246	100	100	100	34	8	1106	361	17	0	0	0	1	0	0
2022-01-01	41	0	8	2	24	3	13	0	2	0	11	0	3	0	3	0	2	43	3	0	0	23	11	0	0	11	0	0	0	0	0	7	12	11	1	0	0	0	2	1	142	18	3	0	0	0	0	0	0
2022-01-01	29	0	0	0	29	1	3	0	0	0	3	0	0	0	0	0	0	65	0	10	0	65	41	5	0	46	0	0	0	0	0	46	46	46	0	0	0	0	0	0	0	0	0	0	1	0	0	0	0
2022-01-01	189	0	48	0	126	26	250	5	144	0	101	18	7	0	7	0	0	451	1	270	0	385	226	7	0	224	2	0	0	0	0	226	236	148	15	1	0	0	48	7	1377	512	19	0	0	0	0	0	0
2022-01-01	29	0	20	0	9	7	295	0	181	0	104	15	22	0	22	0	0	248	37	102	0	205	230	7	0	236	1	0	0	0	0	237	228	144	2	2	0	0	14	7	624	339	2	0	2	10	0	1	0
2022-02-01	6	0	2	0	4	3	36	0	12	0	24	1	13	0	1	0	12	71	14	34	0	67	18	8	0	18	0	0	0	0	0	18	17	18	0	0	0	0	5	0	88	12	1	0	0	0	0	0	0
2022-02-01	8	0	0	8	4	0	0	0	0	0	0	0	0	0	0	0	0	43	2	39	18	40	32	0	0	32	0	5	0	0	0	29	34	34	15	0	8	0	0	0	51	8	0	0	0	0	0	0	0
2022-02-01	27	0	11	0	16	5	280	0	153	5	127	8	36	0	36	0	0	195	30	106	0	176	197	9	0	203	3	0	0	0	2	205	198	98	1	2	2	2	26	10	708	317	0	0	1	14	1	0	1
2022-02-01	36	0	2	0	29	7	520	8	130	0	384	3	0	0	0	0	0	251	19	100	0	338	51	2	0	52	1	0	0	0	0	49	63	49	0	0	3	3	4	3	156	52	0	0	0	0	0	0	1
2022-02-01	31	0	19	0	12	0	55	0	43	0	12	0	4	0	4	0	0	113	17	35	0	73	24	9	0	24	0	0	0	0	0	24	24	24	0	0	0	0	0	0	0	39	6	0	0	0	0	0	0
2022-02-01	20	0	0	0	20	0	6	0	0	0	6	0	0	0	0	0	0	50	0	2	0	50	18	0	0	18	0	0	0	0	0	18	18	18	0	0	0	0	0	0	0	0	0	0	0	0	0	0	0
2022-02-01	40	0	11	0	29	3	17	0	5	0	12	0	5	0	2	0	3	59	6	4	0	52	21	2	0	23	0	0	0	0	0	23	15	16	2	0	0	1	1	0	205	51	0	0	0	0	0	0	0
2022-02-01	217	0	79	0	135	15	271	2	131	0	134	24	1	0	1	0	0	481	16	273	2	430	239	2	0	238	1	1	0	0	0	239	260	191	20	2	4	4	27	3	1075	495	6	0	0	0	1	0	0
2022-02-01	61	8	32	40	21	1	16	0	0	0	16	0	0	0	0	0	0	81	0	42	0	70	51	26	0	51	0	0	0	0	0	51	51	51	0	0	0	0	0	0	7	3	0	0	0	0	0	0	0
2022-02-01	241	6	172	0	63	21	401	9	199	27	165	10	60	0	60	0	0	181	18	135	0	169	484	390	0	484	0	0	0	0	0	484	261	435	0	0	0	0	24	13	63	40	4	0	0	1	1	0	0
2022-02-01	556	116	336	99	401	192	607	125	281	99	399	147	198	198	198	198	198	723	227	551	198	723	641	237	0	559	199	198	198	198	198	605	641	640	280	198	198	198	121	109	919	417	13	0	0	2	2	0	0
2022-02-01	110	0	47	0	63	5	19	0	9	0	10	5	0	0	0	0	0	141	14	73	0	141	133	0	0	133	0	0	0	0	0	133	133	133	0	0	7	7	11	7	452	113	0	0	0	0	0	0	0
2022-02-01	61	1	22	0	38	33	755	0	311	0	371	113	0	0	0	0	0	235	84	209	0	239	194	0	0	194	0	0	0	0	0	51	189	151	4	4	1	1	8	3	418	179	2	0	0	2	0	1	0
2022-02-01	53	0	17	0	36	8	41	0	19	0	22	0	21	0	21	0	0	83	0	57	0	93	125	3	0	128	0	2	0	0	0	0	98	127	0	0	0	1	16	2	510	33	0	0	0	0	0	0	0
2022-03-01	26	0	7	0	20	4	755	0	331	0	406	64	0	0	0	0	0	232	68	194	0	230	157	0	0	155	2	0	0	0	0	44	135	121	1	1	0	0	8	1	455	228	2	0	0	1	0	0	0
2022-03-01	4	0	0	0	1	0	0	0	0	0	0	0	0	0	0	0	0	46	4	25	16	35	30	0	0	30	0	9	0	0	0	21	31	30	17	0	0	0	0	0	63	14	0	0	8	0	0	0	0
2022-03-01	147	0	63	0	84	11	22	0	10	0	12	1	0	0	0	0	0	171	29	82	0	174	151	0	0	151	0	0	0	0	0	164	164	158	0	0	5	5	0	0	550	126	0	0	0	0	0	0	0
2022-03-01	85	0	20	0	60	10	16	0	3	0	7	1	1	0	0	0	1	69	3	7	0	46	25	0	0	25	0	0	0	0	0	25	26	19	1	0	0	0	3	1	199	40	2	0	0	0	0	0	0
2022-03-01	561	25	242	7	294	92	640	29	263	0	358	73	106	99	99	99	99	703	160	531	163	703	630	104	0	631	99	136	99	99	99	581	631	631	255	99	99	99	28	15	1021	353	16	0	7	5	1	0	1
2022-03-01	15	0	10	0	5	4	45	0	13	0	32	1	7	0	2	0	5	71	4	37	0	63	27	13	0	27	0	0	0	0	0	27	27	27	0	0	0	0	7	0	81	11	0	0	0	0	0	0	0
2022-03-01	50	0	1	0	49	2	3	0	0	0	3	0	0	0	0	0	0	42	0	3	0	42	52	1	0	52	1	0	0	0	0	53	52	52	2	2	0	0	0	0	0	0	0	0	1	0	0	0	0
2022-03-01	51	0	29	0	22	0	154	0	116	0	38	0	22	0	22	0	0	214	52	96	0	162	61	41	0	61	0	0	0	0	0	61	61	61	0	0	0	0	0	0	0	35	9	0	0	0	0	0	0
2022-03-01	172	0	55	0	106	20	216	1	126	0	89	12	1	0	1	0	0	597	13	291	0	489	255	8	0	250	5	0	0	0	0	253	255	207	18	0	2	2	37	7	1149	512	29	0	0	1	0	0	1
2022-03-01	57	0	3	0	54	17	734	84	178	13	442	28	0	0	0	0	0	305	30	140	0	335	56	5	0	60	1	0	0	0	0	55	68	55	0	0	1	1	6	6	322	141	0	0	0	0	0	0	0
2022-03-01	12	0	7	0	5	3	251	0	169	0	99	6	40	0	13	0	0	192	19	51	0	167	201	11	0	210	2	0	0	0	0	212	205	159	3	4	3	3	24	10	731	397	0	0	1	6	1	0	1
2022-03-01	52	4	25	29	23	0	21	0	0	0	21	0	8	0	5	5	3	76	0	43	0	63	51	19	0	50	1	0	0	0	0	51	51	50	1	1	1	1	7	0	54	35	5	0	3	2	1	1	1
2022-03-01	276	17	166	0	93	20	440	3	248	36	142	11	102	2	89	11	0	179	34	146	0	168	497	397	0	497	0	0	0	0	0	497	267	488	0	0	0	0	17	9	75	61	4	0	0	2	0	0	0
2022-03-01	71	0	35	0	36	2	42	0	24	0	18	2	13	0	13	0	0	126	6	85	0	135	152	1	0	153	0	0	0	0	0	0	109	143	0	0	0	0	19	0	671	60	3	0	0	0	0	0	0
2022-04-01	25	0	5	1	19	2	38	0	10	0	28	3	18	0	1	0	17	73	22	33	0	89	24	10	0	24	0	0	0	0	0	24	26	24	0	0	0	0	7	0	114	9	0	0	0	0	0	0	0
2022-04-01	244	0	90	0	116	18	245	1	110	0	134	19	10	0	10	0	0	510	7	283	0	401	284	47	0	282	2	0	0	0	0	244	283	282	25	2	2	2	78	6	1286	524	7	0	1	2	1	0	0
2022-04-01	11	0	11	0	0	0	13	0	7	0	6	0	0	0	0	0	0	61	0	13	0	61	31	0	0	31	0	0	0	0	0	31	31	31	0	0	0	0	0	0	6	6	0	0	0	0	0	0	0
2022-04-01	26	0	0	0	26	1	3	0	0	0	3	1	0	0	0	0	0	75	0	2	0	75	25	0	0	25	0	0	0	0	0	25	25	25	1	1	0	0	0	0	0	0	0	0	0	0	0	0	0
2022-04-01	169	2	87	0	80	8	534	0	252	0	282	18	78	0	78	0	0	207	22	161	0	179	488	392	0	488	0	0	0	0	0	486	218	452	0	0	1	1	8	4	79	33	2	0	1	0	1	0	0
2022-04-01	8	0	1	0	1	0	0	0	0	0	0	0	0	0	0	0	0	67	7	36	20	48	44	0	0	43	0	10	1	0	0	30	40	39	20	0	0	2	0	0	37	25	0	0	0	1	0	0	0
2022-04-01	50	0	27	0	23	2	68	0	53	0	15	1	40	0	40	0	0	118	1	63	0	118	166	1	0	167	0	1	0	0	1	0	127	167	0	0	0	1	23	4	696	22	0	0	0	0	0	0	0
2022-04-01	55	0	0	0	55	7	1101	160	256	6	679	12	0	0	0	0	0	235	30	132	0	266	94	5	0	99	0	0	0	0	0	89	109	90	0	0	3	3	10	8	405	214	0	0	1	2	0	0	0
2022-04-01	45	1	26	0	18	10	513	7	307	0	199	95	0	0	0	0	0	202	57	162	0	203	151	0	0	150	1	0	0	0	0	45	178	88	1	1	0	0	2	0	453	174	0	0	1	1	0	0	0
2022-04-01	13	0	5	0	8	2	235	0	142	0	93	5	9	0	9	0	0	213	35	69	0	184	180	23	0	201	2	0	0	0	0	203	195	126	3	4	1	0	20	5	766	264	0	0	2	3	1	0	0
2022-04-01	124	0	60	0	64	16	30	0	5	8	25	1	0	0	0	0	0	177	19	74	0	176	138	0	0	138	0	0	0	0	0	138	138	138	0	0	6	6	0	0	328	53	0	0	0	0	0	0	0
2022-04-01	54	0	12	1	41	6	12	0	3	0	9	1	0	0	0	0	0	60	5	11	0	46	26	0	0	26	0	0	0	0	0	18	32	22	2	1	0	0	3	1	208	38	2	0	0	0	0	0	0
2022-04-01	573	19	255	0	289	78	454	24	183	0	253	38	99	99	99	99	99	483	80	359	8	483	426	1	0	426	0	0	0	0	0	383	426	426	43	1	2	2	85	18	765	286	11	0	0	0	0	0	0
2022-04-01	58	4	33	37	21	1	18	0	0	0	18	0	10	0	4	4	6	80	0	46	0	131	47	26	0	44	3	0	0	0	0	47	47	44	0	0	0	0	7	2	27	14	3	0	0	0	0	0	0
2022-05-01	46	0	0	0	46	13	1173	123	255	0	794	45	0	0	0	0	0	244	27	204	0	276	118	10	0	113	15	0	0	0	0	117	121	121	2	2	0	0	11	10	553	288	0	0	0	0	0	0	0
2022-05-01	53	0	29	0	24	1	74	0	47	0	28	1	25	0	25	0	0	112	1	49	0	86	141	2	0	143	0	1	0	0	0	0	109	143	0	3	2	0	18	1	833	95	0	0	0	0	0	0	0
2022-05-01	155	0	53	0	102	11	630	2	198	0	431	19	119	0	69	0	0	193	13	149	0	178	479	383	0	479	0	0	0	0	0	478	207	465	0	0	0	0	14	7	81	30	4	0	0	0	0	0	0
2022-05-01	21	0	9	0	12	4	77	0	25	0	42	3	18	0	2	0	16	109	11	29	0	107	15	6	0	14	1	0	0	0	0	15	16	14	0	1	0	0	4	0	275	15	0	0	0	0	0	0	0
2022-05-01	47	3	30	33	14	0	17	0	0	0	17	0	0	0	0	0	0	68	15	46	0	106	50	11	0	50	0	0	0	0	0	0	5	50	0	0	0	0	0	0	25	5	0	0	0	0	0	0	0
2022-05-01	24	5	13	0	0	0	116	2	108	0	13	0	29	0	29	0	0	71	3	79	0	50	81	46	0	81	0	0	0	0	0	81	81	81	0	0	0	0	0	0	4	15	5	0	0	0	0	0	0
2022-05-01	194	0	94	0	94	21	226	0	102	0	124	22	13	0	5	0	0	529	14	337	20	445	292	5	0	293	1	0	0	0	0	292	300	293	18	1	0	0	104	5	1153	353	17	0	0	0	1	0	0
2022-05-01	22	0	19	0	3	3	327	0	162	0	165	9	9	0	9	0	0	276	45	74	0	271	153	14	0	156	1	0	1	0	0	157	151	92	2	3	0	0	28	8	1010	447	1	0	2	4	0	0	1
2022-05-01	9	0	1	0	3	0	0	0	0	0	0	0	5	0	0	0	0	48	3	22	0	38	30	0	0	30	0	8	0	0	0	22	29	29	16	0	0	2	0	0	72	20	0	0	0	0	0	0	0
2022-05-01	657	31	269	7	369	61	463	22	207	0	233	34	99	99	99	99	99	719	180	507	161	671	605	104	0	609	99	99	99	99	99	556	607	609	221	100	99	99	128	12	858	252	8	0	0	0	0	0	0
2022-05-01	77	0	24	0	53	23	797	5	343	0	432	113	0	0	0	0	0	220	59	219	0	254	159	0	0	156	3	0	0	0	0	32	138	143	4	6	0	0	7	2	490	183	3	0	0	1	0	0	0
2022-05-01	26	0	0	0	26	0	5	0	0	0	5	0	0	0	0	0	0	50	0	5	0	50	19	1	0	20	0	0	0	0	0	20	20	20	1	1	0	0	0	0	0	0	0	0	0	0	0	0	0
2022-05-01	102	0	54	0	47	8	69	1	24	0	44	5	0	0	0	0	0	174	17	104	0	173	142	0	0	142	0	0	0	0	0	142	142	142	0	0	9	9	0	0	583	42	0	0	0	0	0	0	0
2022-05-01	52	0	9	0	43	1	6	0	2	0	4	0	1	0	0	0	0	118	7	18	0	89	27	0	0	27	0	0	0	0	0	15	32	22	4	0	0	0	2	0	184	47	0	0	0	0	0	0	0
2022-06-01	64	0	15	0	42	10	26	0	5	0	21	3	2	0	1	0	0	67	9	26	0	61	29	0	0	29	0	0	0	0	0	17	31	22	12	0	0	0	5	1	219	47	1	0	0	0	0	0	0
2022-06-01	189	0	44	0	145	16	616	2	92	0	523	19	61	0	61	0	0	181	27	160	0	158	486	391	0	486	0	0	0	0	0	483	232	463	0	1	0	0	12	5	58	36	1	0	0	5	0	0	0
2022-06-01	51	3	34	37	14	0	8	0	0	0	8	0	0	0	0	0	0	81	10	46	0	75	32	1	0	32	0	0	0	0	0	32	32	32	0	0	0	0	4	1	37	11	3	0	1	2	2	0	0
2022-06-01	38	0	5	0	33	6	1177	92	207	0	883	4	1	0	1	0	0	209	21	146	0	242	102	8	0	109	1	0	0	0	0	99	118	90	2	11	3	3	18	13	686	309	0	0	0	0	0	0	0
2022-06-01	16	0	0	0	16	1	1	0	0	0	1	0	0	0	0	0	0	0	0	0	0	0	20	0	0	20	0	0	0	0	0	20	20	20	0	0	0	0	0	0	0	0	0	0	0	0	0	0	0
2022-06-01	7	0	0	0	4	0	7	0	0	0	0	0	0	0	0	0	0	53	5	31	0	41	33	0	0	33	0	0	0	0	0	26	31	33	14	0	0	1	2	0	76	21	0	0	0	0	0	0	0
2022-06-01	57	0	9	0	48	4	996	2	305	76	441	60	0	0	0	0	0	209	72	175	0	262	158	0	0	158	0	0	0	0	0	42	128	139	1	1	0	0	6	0	430	197	0	0	0	2	2	1	0
2022-06-01	540	25	198	0	317	68	533	25	167	0	320	35	0	0	0	0	0	636	89	420	0	634	570	4	0	574	0	0	0	0	0	550	579	579	154	1	0	0	63	33	844	361	5	0	0	1	0	0	0
2022-06-01	22	0	14	0	8	0	111	0	81	0	30	0	29	0	29	0	0	74	1	78	0	93	82	52	0	82	0	0	0	0	0	82	82	82	0	0	0	0	0	0	5	27	0	0	0	0	0	0	0
2022-06-01	48	0	21	0	27	2	70	0	41	0	29	1	43	0	43	0	0	130	3	59	0	100	133	4	0	137	0	0	0	0	0	0	110	134	0	1	1	0	17	6	603	49	0	0	0	0	0	0	0
2022-06-01	14	0	7	0	7	2	48	0	11	0	37	3	12	0	0	0	12	70	7	13	0	71	34	19	0	34	0	0	0	0	0	34	17	34	0	0	0	0	3	0	295	13	0	0	0	0	0	0	0
2022-06-01	16	0	6	0	10	3	313	0	143	0	170	12	0	0	0	0	0	253	37	73	0	224	148	11	0	157	2	0	0	0	0	159	154	136	4	7	2	2	51	22	764	334	4	0	0	6	1	1	0
2022-06-01	134	0	67	0	67	11	112	1	40	0	71	5	0	8	0	0	0	172	22	122	0	173	156	0	0	156	0	0	0	0	0	156	156	156	0	0	6	6	0	0	696	48	0	0	0	0	0	0	0
2022-06-01	297	0	87	0	142	11	239	0	111	0	128	4	4	0	4	0	0	402	0	281	0	329	268	7	0	267	1	0	0	0	0	268	268	268	27	5	2	5	85	19	1000	328	13	0	0	2	0	0	1
2022-07-01	26	0	4	0	22	2	380	0	136	0	252	13	4	0	3	0	0	293	47	159	34	243	151	14	0	164	1	0	0	1	0	165	156	154	1	1	1	1	24	13	806	336	1	0	0	6	0	0	0
2022-07-01	115	0	49	0	66	6	70	0	34	0	36	5	0	0	0	0	0	188	62	104	0	188	136	0	0	144	0	0	0	0	0	136	136	136	0	0	4	4	14	5	263	64	0	0	0	0	0	0	0
2022-07-01	16	0	3	0	13	0	0	0	0	0	0	0	0	0	0	0	0	43	0	32	0	42	36	0	0	36	0	0	0	0	0	27	36	36	19	0	0	0	0	0	63	19	0	0	0	0	0	0	0
2022-07-01	127	0	2	0	125	40	915	1	267	2	646	117	1	0	1	0	0	237	76	201	0	251	166	0	0	164	2	0	0	0	0	55	186	175	1	1	1	1	1	1	273	144	0	0	0	1	1	0	0
2022-07-01	282	0	85	0	135	53	186	0	126	0	60	18	12	0	8	0	4	532	113	290	0	412	284	12	0	282	2	1	0	0	0	284	284	251	20	0	0	0	77	12	1116	210	11	0	1	0	1	0	0
2022-07-01	11	0	4	0	7	1	30	0	10	0	20	1	12	0	2	0	10	47	3	14	0	47	38	21	0	38	0	0	0	0	0	38	24	38	0	0	0	0	4	0	305	20	0	0	0	0	0	0	0
2022-07-01	14	0	0	0	14	0	10	0	0	0	10	0	0	0	0	0	0	79	6	8	0	79	40	2	0	42	0	0	0	0	0	40	40	40	0	0	0	0	0	0	0	0	0	0	0	0	0	0	0
2022-07-01	521	22	206	0	328	65	713	112	199	0	543	54	0	0	0	0	0	689	147	486	0	689	571	1	0	572	0	20	0	0	0	508	572	570	125	1	0	0	26	14	985	429	8	0	0	1	0	0	0
2022-07-01	187	7	58	0	122	18	424	0	190	0	234	15	38	0	35	2	1	220	23	174	0	187	475	365	0	475	0	0	0	0	0	475	214	609	0	0	1	1	8	3	82	37	0	0	0	5	1	0	0
2022-07-01	6	0	0	0	6	0	9	0	0	0	9	0	0	0	0	0	0	4	4	7	0	7	0	0	0	0	0	0	0	0	0	0	0	0	0	0	0	0	0	0	20	7	0	0	0	0	0	0	0
2022-07-01	32	0	20	0	12	0	99	0	69	0	30	0	31	0	31	0	0	48	0	77	0	84	90	56	0	90	0	0	0	0	0	90	90	90	0	0	0	0	0	0	4	14	3	0	0	0	0	0	0
2022-07-01	15	0	0	0	12	9	807	15	125	0	667	18	0	0	0	0	0	192	75	178	7	192	90	0	0	91	0	0	0	0	0	90	98	91	0	0	3	3	18	16	669	251	0	0	0	0	0	0	1
2022-07-01	58	0	16	0	51	9	16	0	2	0	12	1	1	0	1	0	0	61	2	28	0	70	23	3	0	26	0	0	0	0	0	15	30	19	2	0	0	0	1	0	209	27	0	0	0	0	0	0	0
2022-07-01	71	0	44	0	27	3	58	0	40	0	18	1	36	0	36	0	0	148	5	91	47	171	211	2	0	213	0	0	0	0	0	0	178	191	0	0	1	0	18	4	766	101	0	0	0	0	0	0	0
2022-08-01	33	0	10	0	23	0	115	0	74	0	41	0	34	0	34	0	0	51	10	74	0	65	76	48	0	76	0	0	0	0	0	76	76	76	0	0	0	0	0	0	0	28	0	0	0	0	0	0	0
2022-08-01	138	2	67	0	71	7	47	1	15	0	31	1	0	0	0	0	0	147	30	101	0	146	134	0	0	134	0	0	0	0	0	134	134	134	0	0	5	5	10	0	289	46	0	0	0	0	0	0	0
2022-08-01	39	0	1	0	38	9	791	45	108	0	638	25	1	1	0	0	0	205	78	136	0	205	98	1	0	99	0	0	0	0	0	89	105	99	1	1	1	1	16	16	663	312	0	0	2	0	0	0	0
2022-08-01	17	0	3	0	14	0	1	0	0	0	1	0	0	0	0	0	0	46	5	26	2	44	37	0	0	36	1	1	0	0	0	30	37	37	18	0	0	0	0	0	63	24	0	0	0	0	0	0	0
2022-08-01	19	0	8	0	11	4	427	0	176	0	248	17	21	0	21	0	0	333	66	221	51	268	156	12	0	167	1	0	0	0	1	168	160	165	2	3	3	3	22	11	710	362	3	0	1	5	0	0	0
2022-08-01	56	0	18	0	38	10	12	0	4	0	7	0	0	0	0	0	0	62	14	30	0	67	30	1	0	31	0	0	0	0	0	18	32	28	10	0	0	0	1	0	162	29	0	0	0	0	0	0	0
2022-08-01	224	0	115	1	101	16	256	7	164	0	85	16	2	0	2	0	0	521	99	279	0	413	280	5	0	278	2	0	0	0	0	280	280	255	32	10	0	2	140	49	1273	371	3	0	1	1	0	0	0
2022-08-01	13	0	7	0	6	0	41	0	4	0	37	5	6	0	0	0	6	64	3	11	0	171	21	9	0	21	0	0	0	0	0	21	22	21	0	0	0	0	6	0	272	14	0	0	0	0	0	0	0
2022-08-01	51	3	27	30	21	0	18	0	0	0	14	0	0	0	0	0	0	99	25	53	0	104	55	21	0	54	1	0	1	0	0	55	58	53	0	0	0	0	0	0	45	18	2	0	2	1	0	1	1
2022-08-01	176	3	54	0	119	12	445	0	184	0	261	9	32	0	32	0	0	237	15	195	4	173	488	376	0	488	0	0	0	0	0	439	254	444	0	0	0	0	10	3	73	51	0	0	1	4	0	0	0
2022-08-01	605	24	217	0	364	89	711	31	262	0	418	67	0	0	0	0	0	730	125	510	15	725	607	2	0	609	0	0	0	0	0	609	609	609	120	0	0	0	49	13	975	559	6	0	0	4	0	0	1
2022-08-01	13	0	0	0	13	0	6	0	0	0	6	0	0	0	0	0	0	0	0	0	0	0	11	2	0	13	0	0	0	0	0	11	11	11	0	0	0	0	0	0	0	0	0	0	0	0	0	0	0
2022-08-01	62	0	32	0	30	4	49	0	36	0	13	1	31	0	31	0	0	81	10	41	14	70	122	2	0	124	0	0	0	0	0	0	93	124	0	0	1	1	14	1	606	91	0	0	2	0	0	0	0
2022-08-01	80	0	14	0	66	24	996	0	280	0	685	126	0	0	0	8	0	234	70	200	0	312	129	0	0	129	0	0	0	0	0	0	147	135	1	1	0	0	1	1	250	148	2	0	0	1	0	0	0
2022-09-01	68	0	12	0	56	8	993	0	229	0	764	87	0	0	0	0	0	224	78	267	0	245	169	0	0	166	3	0	0	0	0	43	141	186	1	1	1	1	9	5	372	184	9	0	0	2	0	0	0
2022-09-01	20	0	1	0	19	0	3	0	2	0	4	0	0	0	0	0	0	49	7	28	0	45	40	0	0	40	0	0	0	0	0	29	40	40	23	0	0	0	0	0	71	20	0	0	0	0	0	0	0
2022-09-01	33	0	22	22	11	6	9	2	0	0	10	0	20	0	15	15	5	72	21	38	0	72	35	17	0	34	1	0	0	0	0	35	39	34	0	1	1	1	11	0	42	14	3	0	0	0	0	0	0
2022-09-01	16	0	11	0	5	2	256	1	143	0	112	7	26	0	26	0	0	312	70	186	36	283	207	22	0	226	3	0	0	0	0	229	212	223	1	3	3	2	21	5	685	291	1	0	0	6	1	0	0
2022-09-01	208	0	57	0	151	16	722	4	158	82	483	26	112	0	75	0	37	266	13	229	5	165	531	406	0	531	0	0	0	0	0	467	254	463	0	0	1	1	32	29	59	40	0	0	0	8	1	0	0
2022-09-01	259	3	75	1	175	18	336	2	143	11	177	16	1	0	1	0	0	438	59	276	0	337	292	12	0	292	0	0	0	0	0	258	302	261	57	0	0	0	128	12	1261	378	10	0	1	1	1	1	1
2022-09-01	26	0	0	0	26	0	5	0	0	0	5	0	0	0	0	0	0	0	0	0	0	0	11	0	0	11	0	0	0	0	0	11	11	11	0	0	8	0	0	0	0	0	0	0	0	0	0	0	0
2022-09-01	22	0	7	0	15	1	39	0	13	0	26	2	14	0	4	0	10	49	6	15	0	49	27	12	0	27	0	0	0	0	0	27	37	27	0	0	0	0	5	0	263	18	0	0	0	0	0	0	0
2022-09-01	51	0	16	0	35	4	13	0	4	0	9	1	1	0	1	0	0	52	5	35	0	69	23	2	0	25	0	0	0	0	0	13	32	20	8	0	0	0	4	0	149	26	0	0	0	0	0	0	0
2022-09-01	27	0	14	0	13	0	126	0	81	0	45	0	25	0	25	0	0	66	20	70	0	54	71	41	0	71	0	0	0	0	0	71	71	71	0	0	0	0	5	5	5	58	0	0	0	0	0	0	0
2022-09-01	56	0	28	0	28	1	70	0	42	0	28	1	32	0	32	0	0	109	12	63	7	79	149	1	0	150	0	0	0	0	0	0	122	150	0	0	0	0	8	3	342	27	2	0	0	0	0	0	0
2022-09-01	65	2	3	0	60	14	944	39	138	0	772	38	0	0	0	0	0	205	96	192	23	204	123	2	0	124	1	0	0	0	0	125	134	112	0	0	2	2	15	15	647	320	27	0	0	1	0	0	2
2022-09-01	595	33	182	0	378	62	659	34	265	0	434	89	0	0	0	0	0	720	187	501	18	720	612	0	0	612	0	0	0	0	0	611	612	612	126	0	0	0	30	12	992	382	6	0	0	0	0	0	2
2022-09-01	136	2	69	0	67	7	54	0	19	0	35	1	0	0	0	0	0	172	47	109	0	171	140	0	0	140	0	0	0	0	0	140	140	140	0	0	5	5	12	5	384	69	0	0	0	0	0	0	0
2022-10-01	19	0	6	0	13	0	108	0	76	0	32	0	25	0	25	0	0	75	21	48	0	44	53	41	0	53	0	0	0	0	0	53	45	53	0	0	0	0	6	6	6	60	0	0	0	0	0	0	0
2022-10-01	19	0	0	0	19	0	6	0	0	0	6	0	0	0	0	0	0	42	12	2	0	42	15	0	0	15	0	0	0	0	0	15	15	15	0	0	0	0	0	0	0	0	0	0	0	0	0	0	0
2022-10-01	485	29	105	0	351	46	633	44	260	0	330	51	24	6	9	0	18	738	339	516	70	655	635	4	0	637	1	0	0	0	0	604	627	627	177	0	0	1	26	14	708	403	20	0	0	1	0	0	1
2022-10-01	43	0	4	0	39	18	1039	6	305	2	602	72	0	0	0	0	0	236	63	230	0	283	146	0	0	146	0	0	0	0	0	24	158	173	1	1	0	0	2	0	644	343	1	0	1	0	0	0	1
2022-10-01	141	0	56	0	85	4	58	0	44	0	14	3	31	0	31	0	0	152	12	131	41	185	178	3	0	181	0	0	0	0	0	0	138	155	0	4	2	0	21	1	1271	83	0	0	0	0	0	0	0
2022-10-01	200	0	52	0	148	43	616	0	119	1	496	23	70	0	69	0	1	194	17	200	2	182	458	350	0	458	0	0	0	0	0	429	237	392	0	0	1	1	34	27	57	26	1	0	0	4	1	0	0
2022-10-01	200	0	26	0	142	146	726	19	115	0	600	48	0	0	0	0	0	172	84	219	18	179	112	13	0	125	1	0	0	0	0	125	113	124	0	1	0	0	15	15	791	436	0	0	0	1	0	0	0
2022-10-01	11	0	1	0	7	0	4	0	0	0	4	0	0	0	0	0	0	55	7	30	0	48	29	0	0	17	0	0	0	0	0	19	29	29	21	0	0	1	0	0	90	29	0	0	1	0	0	0	0
2022-10-01	82	0	16	0	66	7	31	0	1	0	30	1	0	0	0	0	0	58	5	28	0	54	29	0	0	29	0	0	0	0	0	15	27	20	12	0	0	0	2	1	193	27	0	0	0	0	0	0	0
2022-10-01	110	1	49	0	61	11	43	0	21	0	22	0	0	0	0	0	0	158	74	101	0	158	137	0	0	137	0	0	0	0	0	137	137	137	0	0	4	4	15	2	574	82	0	0	0	0	0	0	0
2022-10-01	51	0	26	26	25	2	16	0	0	0	16	0	23	0	18	18	5	67	17	40	0	73	55	17	0	55	0	0	0	0	0	1	61	55	0	0	0	0	0	5	48	23	0	0	0	0	0	1	1
2022-10-01	24	0	12	0	12	1	41	0	12	0	29	5	12	0	3	0	9	43	7	15	0	43	25	12	0	25	0	0	0	0	0	25	30	25	0	0	1	1	7	2	206	16	0	0	0	0	0	1	0
2022-10-01	259	0	72	1	129	13	282	7	127	15	134	13	1	0	1	0	0	434	72	279	0	355	264	3	0	263	1	0	0	0	0	264	272	219	14	0	3	3	41	4	1343	476	12	0	0	1	1	1	0
2022-10-01	22	0	16	0	6	4	228	0	111	0	117	9	27	0	27	0	0	316	49	206	33	289	232	25	0	255	3	0	0	0	0	257	205	205	3	3	0	0	21	8	599	237	0	0	2	6	1	0	2
2022-11-01	83	0	15	0	68	23	929	1	306	5	618	43	0	0	0	0	10	226	64	185	0	238	105	0	0	104	1	0	0	0	0	23	135	118	0	0	0	0	12	7	435	183	0	0	0	2	1	0	0
2022-11-01	199	0	101	1	97	11	252	0	153	0	107	10	3	0	3	0	0	520	72	337	8	410	273	6	0	271	2	2	0	0	0	273	284	231	25	2	2	2	89	12	1045	348	14	0	1	2	0	0	0
2022-11-01	52	0	23	0	29	0	171	0	93	0	78	0	23	0	23	0	0	87	27	56	0	63	44	27	0	44	0	0	0	0	0	44	53	44	0	0	0	0	0	0	7	39	4	0	0	0	0	0	0
2022-11-01	11	0	8	0	3	1	195	0	134	0	61	16	42	0	41	0	1	297	43	175	31	267	224	12	0	231	5	1	0	1	0	223	200	176	3	8	3	2	24	11	832	362	0	0	0	6	0	1	0
2022-11-01	479	21	161	0	298	42	657	45	271	0	310	35	3	0	0	0	3	690	335	511	28	690	703	2	0	705	0	0	0	0	0	695	695	695	154	2	3	1	51	20	1189	590	70	0	1	5	0	0	2
2022-11-01	13	0	2	0	11	0	2	0	0	0	2	0	0	0	0	0	0	49	3	46	0	48	38	0	0	38	0	0	0	0	0	30	38	38	21	0	0	2	2	2	71	23	0	0	0	0	0	0	0
2022-11-01	20	0	0	0	3	1	11	0	0	0	11	11	0	0	0	0	1	52	0	0	0	52	19	1	0	20	0	0	0	0	0	20	20	20	0	0	0	0	0	0	0	0	0	0	0	0	0	0	0
2022-11-01	52	0	0	0	29	1	6	0	0	0	6	0	13	0	20	20	13	61	0	43	0	63	53	21	0	53	0	0	0	0	0	53	58	53	0	0	0	0	0	0	71	24	0	0	2	2	1	1	1
2022-11-01	84	0	11	0	70	10	24	0	8	0	16	1	1	0	1	0	0	69	8	29	3	80	35	0	0	35	0	0	0	0	0	19	27	29	8	0	0	0	3	1	226	35	3	0	0	0	0	0	0
2022-11-01	233	0	54	0	179	8	542	5	115	7	415	25	85	0	69	0	16	201	12	218	1	145	458	354	0	458	0	0	0	0	0	367	267	412	0	1	0	0	10	4	34	14	1	0	0	4	0	0	0
2022-11-01	12	0	5	0	7	0	47	0	9	0	38	9	0	0	0	0	0	69	13	17	0	69	23	11	0	22	0	1	0	0	0	23	24	23	0	0	1	1	0	0	210	8	0	0	0	0	0	0	0
2022-11-01	106	0	65	0	41	13	70	2	14	0	54	5	0	0	0	0	0	165	70	117	0	165	149	0	0	149	0	0	0	0	0	149	148	149	0	0	5	5	12	4	574	139	0	0	0	0	0	0	0
2022-11-01	51	0	4	0	45	31	813	4	83	0	730	31	0	0	0	0	0	204	88	165	55	204	115	0	0	114	1	7	7	7	7	115	122	114	0	0	0	0	35	30	546	314	0	0	0	0	0	0	0
2022-11-01	78	0	64	0	14	0	69	0	41	0	28	0	48	0	37	0	11	150	18	71	14	133	136	4	0	140	0	0	0	0	0	0	108	106	0	2	2	0	9	0	1175	81	0	0	0	0	0	0	0
2022-12-01	43	0	8	1	35	6	1110	2	318	9	864	100	0	0	0	17	0	207	62	202	0	233	139	0	0	139	0	0	0	0	0	30	140	162	0	0	0	0	9	6	438	177	4	0	0	0	1	0	1
2022-12-01	15	0	7	0	8	2	210	0	103	0	107	13	51	0	51	0	0	314	47	228	26	283	258	16	0	264	2	0	1	0	1	266	196	199	2	2	5	5	20	9	674	307	1	0	2	10	1	0	1
2022-12-01	190	0	52	0	138	7	585	0	246	4	335	11	90	0	60	0	30	202	17	169	6	135	460	355	0	460	0	0	0	0	0	405	237	429	0	0	0	0	14	14	29	20	0	0	1	3	0	0	0
2022-12-01	6	0	0	0	6	0	1	0	0	0	1	8	0	0	0	0	0	55	7	41	0	49	39	0	0	39	0	0	0	0	0	29	39	39	23	0	0	1	1	1	81	24	0	0	0	0	0	0	0
2022-12-01	70	0	27	0	43	0	134	0	65	0	69	0	10	0	10	0	0	102	9	56	10	90	28	28	0	28	0	0	0	0	0	28	38	28	0	0	0	0	0	0	0	15	0	0	0	0	0	0	0
2022-12-01	21	0	3	0	18	2	40	0	14	0	26	4	9	0	0	0	9	76	19	36	0	74	24	15	0	23	1	1	0	0	0	23	29	23	0	0	0	0	1	1	215	22	0	0	0	0	0	0	0
2022-12-01	38	0	0	0	38	0	9	0	0	0	9	0	0	0	0	0	0	18	0	0	0	18	17	3	0	20	0	0	0	0	0	20	20	20	0	0	0	0	0	0	60	4	0	0	0	0	0	0	0
2022-12-01	95	0	49	0	43	5	84	0	44	0	40	11	0	0	0	0	0	143	80	120	0	148	151	0	0	151	0	0	0	0	0	151	151	151	0	0	6	6	10	2	298	68	0	0	0	0	0	0	0
2022-12-01	45	0	21	21	24	1	9	0	0	0	9	0	23	0	14	14	9	84	11	61	0	84	52	23	0	50	1	1	0	0	1	51	56	50	2	0	1	1	7	2	40	21	7	0	5	3	1	1	1
2022-12-01	564	31	174	0	359	61	720	47	383	0	290	56	5	0	2	0	3	744	328	551	101	745	740	5	0	734	0	0	0	0	0	690	734	713	173	1	0	0	44	22	1237	475	13	0	0	2	0	0	0
2022-12-01	49	0	7	0	42	23	794	34	77	0	683	39	5	0	5	0	0	236	118	189	55	236	153	4	0	157	0	0	0	0	0	157	164	147	0	0	0	0	25	23	435	125	0	0	5	0	0	0	0
2022-12-01	133	0	58	0	75	0	95	0	54	0	41	1	43	0	30	0	13	125	19	52	34	141	131	1	0	132	0	0	0	0	0	0	100	103	0	0	0	0	14	4	806	105	0	0	0	0	0	0	0
2022-12-01	128	0	18	0	110	15	35	0	11	0	24	9	0	0	0	0	0	78	7	39	0	92	29	0	0	29	0	0	0	0	0	18	18	18	0	0	0	0	4	2	210	38	0	0	0	0	0	0	0
2022-12-01	156	0	64	0	92	5	288	0	155	0	133	15	2	0	2	0	0	419	66	230	0	280	250	3	0	249	1	0	0	0	0	250	262	209	30	0	0	0	85	10	1171	400	21	0	0	1	1	0	0
2023-01-01	81	0	37	0	44	9	438	0	202	3	233	3	35	0	33	0	2	210	18	191	17	120	465	360	0	465	0	0	0	0	0	461	252	445	0	0	1	1	6	3	23	17	0	0	1	7	0	0	0
2023-01-01	28	0	0	0	28	16	765	32	69	0	658	37	2	0	2	0	0	205	114	162	98	205	143	3	0	147	2	0	0	0	0	146	146	123	0	0	1	1	21	18	520	196	0	0	1	0	0	0	0
2023-01-01	45	0	1	0	44	1	8	0	0	0	8	0	0	0	0	0	7	71	10	11	0	71	24	0	0	24	0	0	0	0	0	24	24	24	0	0	0	0	0	0	127	40	0	0	0	0	0	0	0
2023-01-01	72	0	18	0	54	8	31	0	6	3	22	2	0	0	0	0	0	59	5	24	0	58	30	0	0	30	0	0	0	0	0	19	33	24	6	0	0	0	6	1	162	97	3	0	0	0	0	0	0
2023-01-01	193	1	93	3	89	6	196	1	127	0	68	14	0	0	0	0	0	400	41	256	0	228	252	5	0	252	0	0	0	7	1	221	251	182	32	0	1	1	76	6	902	270	28	0	1	1	0	0	0
2023-01-01	11	0	4	0	7	4	204	0	96	0	108	5	51	0	51	0	0	208	34	170	6	172	227	8	0	196	3	0	0	0	0	235	164	170	3	5	3	3	31	17	629	304	0	0	1	10	2	0	0
2023-01-01	18	0	8	0	10	3	53	0	15	0	38	6	8	0	0	0	8	56	8	30	0	56	22	10	0	22	0	0	0	0	0	22	18	22	0	0	0	0	5	0	180	12	2	0	0	0	0	0	0
2023-01-01	10	0	2	0	8	0	1	0	1	0	0	0	0	0	0	0	0	49	5	30	18	41	41	0	0	41	0	0	0	0	0	33	41	40	21	0	2	2	0	1	34	25	9	0	0	0	0	0	0
2023-01-01	51	0	20	20	31	16	18	0	0	0	18	5	22	0	14	14	8	73	0	42	0	117	30	17	0	30	0	0	0	0	0	0	30	30	0	0	0	0	11	5	85	28	4	0	2	1	1	1	2
2023-01-01	211	0	43	0	168	0	98	0	45	0	53	1	26	0	26	0	0	132	11	75	20	134	140	6	0	145	1	2	1	0	0	0	105	89	0	0	0	0	10	4	817	107	0	0	0	0	0	0	0
2023-01-01	27	0	6	0	21	12	972	0	232	3	757	109	0	0	0	10	0	186	53	201	2	551	136	0	0	136	0	0	0	0	0	33	146	156	0	0	2	2	12	6	305	117	2	0	0	1	0	0	0
2023-01-01	44	0	18	0	26	0	170	0	102	0	68	0	17	0	13	0	4	121	0	50	13	55	37	28	0	37	0	0	0	0	0	37	50	37	0	0	0	0	3	3	3	25	4	0	0	0	0	0	0
2023-01-01	89	0	43	0	46	6	74	1	44	0	29	2	0	0	0	0	0	113	62	109	0	111	118	0	0	118	0	0	0	0	0	118	118	118	0	0	5	5	21	8	538	252	0	0	0	0	0	0	0
2023-01-01	541	28	215	4	294	64	635	48	344	0	252	46	0	0	2	0	0	773	491	487	108	768	748	2	0	750	0	0	0	0	0	669	749	749	154	0	0	0	81	44	959	600	10	0	1	5	4	0	2
2023-02-01	30	0	2	0	28	1	8	0	0	0	8	0	0	0	0	0	0	55	12	0	0	55	37	4	0	41	0	0	0	0	0	41	41	41	0	0	0	0	0	0	113	29	0	0	0	0	0	0	0
2023-02-01	179	0	68	0	112	8	284	1	161	0	122	10	6	0	6	0	0	532	88	283	16	333	269	8	0	269	1	0	0	0	0	269	269	222	39	1	5	5	48	5	1233	429	9	0	0	0	0	0	0
2023-02-01	47	0	16	16	31	6	18	0	0	0	18	6	19	0	9	9	10	84	13	49	0	180	51	26	0	51	0	0	0	0	0	51	51	51	0	0	0	0	9	3	62	31	7	0	1	3	1	1	1
2023-02-01	54	0	23	0	31	0	172	1	111	0	64	0	27	0	27	0	0	183	68	65	0	134	63	30	0	63	0	0	0	0	0	63	68	63	0	0	0	0	0	0	0	44	6	0	0	0	0	0	0
2023-02-01	598	34	212	0	360	39	633	51	300	0	272	27	36	0	16	0	20	755	536	461	81	810	814	1	0	814	1	0	0	0	0	765	814	814	170	0	0	0	77	32	1115	550	9	0	0	0	1	0	0
2023-02-01	113	0	37	0	76	9	590	0	205	1	384	12	65	0	62	0	3	211	25	199	25	135	483	379	0	483	0	0	0	0	0	482	224	434	0	0	1	1	4	2	48	16	0	0	0	3	0	0	0
2023-02-01	90	0	28	0	62	4	77	2	36	0	39	3	0	0	0	0	0	134	78	123	0	133	150	0	0	150	0	0	0	0	0	150	150	149	0	0	5	5	10	0	517	230	0	0	0	0	0	0	0
2023-02-01	187	0	45	0	142	8	55	0	8	0	47	2	16	0	16	0	0	139	6	62	44	155	168	3	0	171	0	0	0	0	0	0	129	120	0	0	0	0	13	2	762	103	0	0	0	0	0	0	0
2023-02-01	81	0	17	0	64	9	23	0	5	0	14	3	1	0	0	0	1	91	9	25	0	94	30	0	0	30	0	0	0	0	0	18	34	24	8	0	0	0	3	1	205	22	2	0	0	0	0	0	0
2023-02-01	7	0	5	0	2	1	139	0	104	0	35	4	31	0	27	0	4	236	38	169	28	191	187	18	0	204	1	2	1	0	8	205	155	117	2	2	2	2	15	8	503	259	0	0	1	7	2	0	0
2023-02-01	30	0	3	0	27	11	1003	60	120	0	823	45	3	0	3	0	0	206	100	194	80	206	123	8	0	131	0	0	0	0	0	131	135	131	0	0	1	1	17	17	760	266	0	0	0	0	0	0	0
2023-02-01	14	0	8	0	6	3	30	0	7	0	23	3	11	0	0	0	11	60	15	14	0	60	22	13	0	22	0	0	0	0	0	22	31	22	0	1	0	6	3	0	152	8	2	0	0	0	0	0	0
2023-02-01	9	0	2	0	7	0	0	0	0	0	0	0	0	0	0	0	0	55	11	51	7	51	38	0	0	38	0	0	0	0	0	32	38	38	19	0	1	1	2	1	55	8	0	0	0	0	0	8	0
2023-02-01	106	0	41	0	65	55	1312	5	401	7	891	135	0	0	0	2	0	243	72	191	6	291	136	0	0	136	0	0	0	0	0	15	162	153	0	0	0	0	15	17	701	284	4	0	8	2	1	0	0
2023-03-01	19	0	6	0	13	3	48	0	11	0	37	1	18	0	3	0	15	45	8	29	0	45	21	9	0	20	0	1	0	0	0	21	24	21	0	0	0	0	2	0	154	12	3	0	0	0	0	0	0
2023-03-01	48	0	24	0	24	6	193	0	121	0	72	0	27	0	18	0	9	135	33	70	36	81	38	24	0	38	0	0	0	0	0	38	44	38	0	0	0	0	0	0	0	42	0	0	0	0	0	0	0
2023-03-01	321	18	105	0	206	8	346	0	162	0	184	20	22	0	22	0	0	708	153	332	52	266	304	13	0	303	1	0	0	0	0	304	304	251	43	4	7	7	49	9	1135	299	14	0	2	1	1	0	0
2023-03-01	93	0	22	0	71	9	46	0	14	1	31	5	0	0	0	0	0	74	10	37	4	92	37	0	0	37	0	0	0	0	0	25	39	27	3	0	0	0	5	3	294	43	2	0	0	0	0	0	0
2023-03-01	8	0	0	0	8	0	0	0	0	0	0	0	0	0	0	0	0	50	11	33	20	45	31	0	0	31	0	0	0	0	0	25	31	31	16	0	3	2	3	1	47	8	0	0	0	0	0	0	0
2023-03-01	240	0	117	0	123	2	67	0	25	0	42	1	55	0	55	0	0	136	8	90	46	160	198	0	0	198	0	0	0	0	0	0	151	158	0	0	0	0	8	1	994	117	0	0	0	0	0	0	0
2023-03-01	33	0	12	12	21	6	9	0	0	0	9	4	15	0	9	9	6	80	17	46	0	82	55	20	0	54	1	50	0	0	0	54	55	54	1	0	0	0	13	0	66	20	5	0	4	0	1	1	1
2023-03-01	40	0	13	0	27	11	1090	2	369	54	667	119	0	0	0	2	0	271	75	213	11	266	140	0	0	138	2	0	0	0	0	0	179	97	2	2	0	0	25	23	663	373	78	0	1	0	0	0	0
2023-03-01	194	0	29	2	163	14	778	0	197	2	579	6	69	0	41	0	28	189	23	168	121	121	462	361	0	462	0	0	0	0	0	460	258	457	0	0	0	0	5	5	79	29	0	0	1	0	2	0	0
2023-03-01	33	0	1	0	32	2	7	0	0	0	7	0	0	0	0	0	0	71	34	0	0	0	49	0	0	49	0	0	0	0	0	49	49	49	0	0	0	0	0	0	84	22	0	0	0	0	0	0	0
2023-03-01	622	40	265	0	320	51	610	57	258	0	277	40	35	0	15	0	20	815	456	499	73	815	805	2	0	731	0	0	0	0	0	807	807	791	178	0	1	1	58	23	1017	497	11	0	1	3	0	0	0
2023-03-01	22	0	2	0	20	6	909	36	131	0	742	48	0	0	0	0	0	205	107	145	55	205	106	19	0	125	0	0	0	0	0	125	131	115	0	0	1	1	16	15	786	341	0	0	0	0	0	0	0
2023-03-01	105	0	49	0	56	9	30	0	19	0	11	1	0	0	0	0	0	123	54	110	1	122	125	0	0	125	0	0	0	0	0	125	125	125	0	0	3	3	6	0	508	235	0	0	0	0	0	0	0
2023-03-01	17	0	13	0	4	1	228	0	158	8	70	9	56	0	48	0	8	304	43	207	24	278	225	29	0	253	1	0	0	1	0	254	190	154	0	0	3	3	19	11	659	289	0	0	2	6	1	0	0
2023-04-01	232	0	60	5	167	10	721	0	177	19	525	13	110	0	80	0	30	232	20	178	56	178	460	365	0	460	0	0	0	0	0	455	244	378	0	0	0	0	23	14	81	29	0	0	0	4	0	1	0
2023-04-01	12	0	5	0	7	1	207	0	78	0	129	16	66	0	63	0	3	247	44	195	36	246	232	23	0	251	3	0	0	0	0	255	213	164	3	4	5	3	17	9	764	340	1	0	1	11	2	0	0
2023-04-01	12	0	2	0	10	0	27	0	8	0	19	1	14	0	4	0	10	67	15	31	0	67	14	3	0	14	0	0	0	0	0	14	26	14	0	0	0	0	1	0	183	14	0	0	0	0	0	0	0
2023-04-01	552	138	281	99	432	153	754	171	410	99	371	133	134	104	119	99	109	897	574	616	212	895	887	104	0	894	99	107	99	0	0	795	793	787	153	0	1	1	54	229	1163	444	7	0	0	1	0	1	1
2023-04-01	191	1	74	0	95	13	339	2	211	0	126	22	18	0	18	0	0	775	130	374	64	313	343	9	0	342	1	1	0	0	0	338	334	328	47	1	3	3	70	7	963	279	12	0	1	0	1	0	0
2023-04-01	73	0	26	0	47	17	1070	15	361	9	661	58	0	0	0	1	2	212	66	204	14	228	143	0	0	142	1	0	0	0	0	0	173	127	0	0	0	0	25	22	505	190	6	0	0	1	0	0	0
2023-04-01	57	0	10	0	47	5	17	0	5	0	12	1	0	0	0	0	0	61	3	21	0	60	28	0	0	28	0	0	0	0	0	16	32	23	5	0	0	0	0	0	196	26	4	0	0	0	0	0	0
2023-04-01	42	0	15	15	27	10	9	0	0	0	9	4	6	0	4	4	2	63	12	36	0	74	49	27	0	46	3	47	0	0	0	49	79	46	4	3	3	3	11	2	62	25	0	0	0	3	0	0	0
2023-04-01	12	0	5	0	6	0	6	0	2	0	4	0	2	0	2	0	0	47	10	42	15	33	36	0	0	36	0	0	0	0	0	27	36	36	20	0	0	0	0	0	57	13	0	0	8	8	0	0	0
2023-04-01	32	0	0	0	32	16	1040	20	165	0	855	55	0	0	0	0	0	161	56	141	80	161	127	2	0	130	0	1	0	0	1	82	132	130	0	0	3	3	26	23	746	247	0	0	0	0	0	0	0
2023-04-01	27	0	1	0	26	2	4	0	0	0	4	0	0	0	0	0	0	64	19	0	0	64	36	1	0	36	1	0	0	0	0	36	36	36	0	0	0	0	0	0	63	20	0	0	0	0	0	0	0
2023-04-01	36	0	11	0	25	2	177	0	85	0	92	0	31	0	31	0	0	109	6	89	44	37	92	72	0	92	0	0	0	0	0	92	101	92	0	0	20	0	17	17	20	33	0	0	0	0	0	0	0
2023-04-01	101	1	36	0	61	14	52	2	35	0	15	2	0	0	0	0	0	122	50	102	1	121	105	0	0	105	0	0	0	0	0	105	105	105	0	0	3	3	8	1	551	292	0	0	0	0	0	0	0
2023-04-01	139	0	79	0	60	1	86	0	43	0	43	0	30	0	30	0	0	138	8	77	45	132	161	2	0	163	0	0	0	0	0	0	123	120	0	1	0	0	14	3	801	149	1	0	0	0	0	0	0
2023-05-01	119	0	83	0	36	1	64	0	44	0	20	0	44	0	44	0	0	158	9	64	44	149	163	4	0	167	0	0	0	0	0	0	127	136	0	0	0	0	12	2	780	62	0	0	1	0	0	0	0
2023-05-01	39	0	3	0	36	13	1072	95	124	0	763	47	0	0	0	0	0	241	122	181	116	241	197	0	0	196	1	0	0	0	0	177	199	196	2	2	1	1	18	18	740	293	0	0	0	0	0	0	0
2023-05-01	237	0	42	7	188	21	957	0	204	22	721	13	114	0	83	0	27	195	22	189	48	194	480	357	0	480	0	0	0	0	0	477	245	452	0	0	1	1	18	14	93	55	9	0	0	7	1	0	0
2023-05-01	546	25	189	0	320	31	635	70	303	0	249	40	40	0	28	0	12	835	488	520	128	835	809	8	0	815	0	0	0	0	0	807	815	815	186	1	0	0	71	50	987	448	8	0	0	3	3	0	1
2023-05-01	13	0	4	0	9	2	40	0	13	0	27	6	9	0	0	0	9	104	10	32	0	104	23	17	0	22	0	1	0	0	0	23	30	23	10	0	0	2	1	0	215	7	0	0	0	0	0	0	0
2023-05-01	17	0	10	0	7	1	232	0	123	0	109	13	47	0	46	0	1	282	56	191	28	272	188	24	0	209	3	0	1	0	1	212	178	167	1	1	3	2	22	12	818	288	1	0	0	6	0	0	0
2023-05-01	125	0	59	0	66	14	64	1	27	0	36	3	0	0	0	0	0	114	44	116	0	113	117	1	0	117	0	0	0	0	0	117	117	117	0	0	5	5	2	1	383	100	0	0	0	0	0	0	0
2023-05-01	31	0	0	0	31	3	7	0	0	0	7	0	0	0	0	0	0	80	34	13	0	76	30	0	0	29	1	0	0	0	0	29	29	29	0	0	0	0	0	0	32	5	0	0	0	0	0	0	0
2023-05-01	15	0	0	0	15	0	20	4	0	0	11	11	0	0	0	0	0	76	11	35	0	83	46	17	0	45	1	0	0	0	0	46	46	45	0	1	1	0	5	2	94	39	5	0	2	1	2	2	1
2023-05-01	41	0	18	0	23	0	162	0	78	0	84	0	39	0	32	0	7	91	44	88	17	96	103	74	0	103	0	0	0	0	0	103	112	103	0	0	0	0	0	0	0	102	0	0	0	0	0	0	0
2023-05-01	78	0	11	2	65	16	1180	7	376	6	612	101	0	0	0	0	10	209	83	173	28	249	169	0	0	169	0	0	0	0	0	0	196	153	1	1	0	0	66	47	642	280	2	0	1	3	0	0	0
2023-05-01	7	0	0	0	7	0	0	0	0	0	0	0	3	0	3	0	0	45	5	46	3	32	34	0	0	34	0	0	0	0	0	25	34	33	19	0	0	0	0	0	60	16	0	0	0	0	0	0	0
2023-05-01	71	0	13	0	57	13	25	0	6	0	20	1	0	0	0	0	0	52	7	19	0	40	23	0	0	23	0	0	0	0	0	13	27	23	6	0	0	0	4	0	224	37	5	0	0	0	0	0	0
2023-05-01	157	0	53	8	92	27	372	0	231	0	126	13	1	0	1	0	0	555	84	356	52	323	327	1	0	326	1	0	0	0	0	277	284	227	55	3	2	2	98	22	1209	370	12	0	0	1	0	0	0
2023-06-01	14	0	0	0	14	0	15	3	0	0	15	6	0	0	0	0	0	87	15	43	0	91	36	3	0	36	0	0	0	0	0	36	39	36	2	0	0	0	7	2	167	79	7	0	3	1	1	0	0
2023-06-01	43	0	5	0	38	11	1159	1	357	7	759	46	0	0	0	2	0	244	89	186	49	253	202	0	0	200	71	0	0	0	0	0	227	116	0	0	0	0	34	24	569	213	4	0	2	0	2	1	1
2023-06-01	28	0	4	0	24	14	1096	55	95	0	695	20	0	0	0	0	0	297	171	187	157	297	204	0	0	202	2	0	0	0	1	193	208	202	0	0	0	0	10	10	946	360	0	0	0	0	0	0	0
2023-06-01	12	0	5	0	7	2	292	1	82	0	209	14	92	0	85	0	7	287	57	177	19	280	188	24	0	209	3	0	0	0	0	212	159	177	2	3	5	5	18	9	1099	442	1	0	2	8	2	1	1
2023-06-01	45	0	22	0	23	0	199	0	102	0	97	0	35	0	27	0	8	111	30	100	47	61	83	53	0	83	0	0	0	0	0	83	95	83	0	0	0	0	0	0	30	91	2	0	0	0	0	0	0
2023-06-01	209	0	51	19	139	14	834	0	208	5	621	14	112	1	96	0	15	247	23	220	60	204	479	366	0	475	0	0	0	0	0	458	286	441	0	0	0	0	0	0	58	25	3	0	0	3	2	0	0
2023-06-01	101	0	67	0	48	0	35	0	17	0	18	0	29	0	29	0	0	150	24	67	40	81	128	2	0	130	0	0	0	0	0	0	102	104	0	0	0	0	6	0	584	55	0	0	0	0	0	0	0
2023-06-01	39	0	11	0	29	3	16	0	2	0	14	1	0	0	0	0	0	52	5	29	0	57	32	0	0	32	0	0	0	0	0	20	35	23	4	0	0	0	1	1	190	23	0	0	0	0	0	0	0
2023-06-01	15	0	2	0	13	0	0	0	0	0	0	0	0	0	0	0	0	60	16	40	5	51	38	0	0	38	0	7	0	8	0	31	37	38	12	0	0	2	2	0	92	21	0	0	0	0	0	0	0
2023-06-01	27	0	10	0	17	4	43	0	6	0	37	6	7	0	0	0	7	84	13	40	0	84	14	14	0	14	0	0	0	0	0	14	14	14	7	0	0	0	4	0	176	9	5	0	0	0	0	0	0
2023-06-01	155	2	77	0	75	9	54	0	34	0	20	10	0	0	0	0	1	115	47	113	0	113	130	0	0	130	0	0	0	0	0	130	130	130	0	0	2	2	3	2	444	81	0	0	0	0	0	0	0
2023-06-01	159	0	66	0	90	12	477	0	230	0	247	10	7	0	7	0	0	581	98	379	76	331	330	2	0	330	0	0	0	0	0	327	350	319	36	2	3	3	69	14	1175	242	25	0	0	0	0	0	0
2023-06-01	680	33	354	0	292	71	671	59	302	0	273	30	0	0	0	0	0	851	566	603	294	855	809	4	0	812	0	0	81	0	0	782	830	791	356	2	0	0	328	38	1028	444	6	0	1	2	0	0	1
2023-06-01	48	0	1	0	47	1	8	0	0	0	8	0	0	0	0	0	0	81	24	26	0	81	39	0	0	39	0	0	0	0	0	39	39	39	0	0	0	0	0	0	27	3	0	0	0	0	0	0	0
2023-07-01	132	1	61	0	70	6	33	0	17	0	16	2	0	0	0	0	0	144	76	128	0	144	132	0	0	132	0	0	0	0	0	132	132	132	0	0	5	5	10	1	506	118	0	0	0	0	0	0	0
2023-07-01	34	0	10	1	23	3	52	0	14	0	38	9	5	0	0	0	5	85	9	24	0	85	17	15	0	17	0	0	0	0	0	17	13	17	3	0	0	0	5	0	188	8	3	0	0	0	0	0	0
2023-07-01	21	0	3	0	18	10	1237	48	159	0	1006	57	0	0	0	0	0	213	123	166	119	213	148	8	0	156	0	0	0	0	0	156	160	156	0	0	1	1	12	12	1009	337	0	0	1	1	0	0	0
2023-07-01	223	0	92	20	93	31	306	0	206	0	100	20	7	0	7	0	0	582	96	392	92	418	312	4	0	310	2	1	0	0	0	320	323	309	31	0	0	0	129	20	1135	404	18	0	0	1	0	0	0
2023-07-01	110	0	62	0	38	4	72	0	49	0	23	4	48	0	48	0	0	142	26	63	42	177	147	2	0	149	0	0	0	0	0	0	144	146	0	0	3	0	17	5	727	93	2	0	0	0	0	0	1
2023-07-01	50	0	0	0	50	1	4	0	0	0	4	0	0	0	0	0	0	97	37	11	0	96	25	1	0	26	0	0	0	0	0	26	26	26	0	0	0	0	0	0	66	8	0	0	0	0	0	0	0
2023-07-01	13	0	6	0	7	1	332	0	114	0	219	16	54	0	54	0	0	325	56	171	38	301	185	17	0	201	1	1	0	1	2	202	171	184	5	5	5	4	30	18	777	388	2	0	0	5	1	0	0
2023-07-01	25	0	6	0	17	0	0	0	0	0	0	0	3	0	3	0	0	70	11	35	7	57	36	0	0	36	0	0	0	0	0	28	36	36	19	0	0	0	0	0	67	24	0	0	0	0	0	0	0
2023-07-01	41	0	12	0	29	0	166	0	102	0	64	0	35	0	30	0	5	101	32	112	45	101	120	84	0	120	0	0	0	0	0	120	133	120	0	0	0	0	0	0	0	23	5	0	0	0	0	0	0
2023-07-01	556	17	142	0	393	47	694	53	274	0	375	37	0	0	0	0	0	763	423	564	239	767	750	4	0	753	12	0	0	0	0	758	754	753	145	0	0	0	60	39	1361	556	9	0	0	2	0	0	0
2023-07-01	18	0	3	3	15	0	9	0	0	0	9	3	0	0	0	0	0	66	5	32	0	78	105	99	0	105	99	0	1	0	0	4	11	6	3	0	0	0	15	4	86	31	3	0	0	0	0	0	0
2023-07-01	67	0	14	0	53	18	1199	21	317	0	846	119	0	0	0	0	0	231	86	179	52	192	156	0	0	156	0	0	0	0	0	0	177	70	1	1	0	0	21	17	570	197	3	0	0	1	1	0	1
2023-07-01	220	0	31	22	167	11	1180	0	207	47	926	4	120	0	100	0	20	206	20	210	83	204	487	364	0	486	1	0	0	0	0	487	337	449	0	0	1	1	19	14	62	30	1	0	0	7	0	0	0
2023-07-01	69	0	14	0	51	13	25	0	5	0	20	3	0	0	0	0	0	55	7	23	0	59	22	1	0	23	0	0	0	0	0	10	26	14	2	0	0	0	2	0	192	33	3	0	0	0	0	0	0
2023-08-01	634	34	269	0	330	77	663	64	249	0	350	50	23	4	13	0	6	852	602	625	252	850	794	2	0	748	1	0	0	0	0	755	795	795	169	1	8	0	74	42	1550	663	8	0	1	0	10	0	1
2023-08-01	89	0	66	0	23	1	87	0	61	0	26	2	59	0	59	0	0	133	23	113	84	227	162	2	0	163	1	0	0	0	0	0	165	163	0	0	0	0	16	5	748	123	0	0	0	0	0	0	0
2023-08-01	194	4	65	0	116	26	302	0	141	0	161	17	11	0	11	0	0	526	112	341	83	237	322	0	0	322	0	0	0	0	0	316	322	316	47	2	4	4	74	1	1042	321	26	0	0	0	2	0	0
2023-08-01	43	0	10	0	35	21	998	8	234	1	717	111	0	0	0	0	0	244	104	159	27	205	123	0	0	123	0	0	0	0	0	0	163	77	0	0	0	0	7	5	307	96	2	0	4	0	3	0	0
2023-08-01	110	1	58	0	51	5	72	2	33	0	37	2	4	0	0	0	4	130	63	115	22	126	135	0	0	135	0	0	0	0	0	135	135	135	0	0	5	5	5	0	393	85	0	0	0	0	0	0	0
2023-08-01	5	0	3	0	2	2	381	0	170	0	211	25	62	0	59	0	3	273	61	187	31	266	197	19	0	212	4	0	0	0	0	216	168	175	6	11	4	4	24	14	726	383	0	0	1	9	0	0	1
2023-08-01	40	0	0	0	40	1	1	0	0	0	1	0	0	0	0	0	0	91	38	16	0	92	33	0	0	33	0	0	0	0	0	33	33	33	0	0	0	0	0	0	32	3	0	0	0	0	0	0	0
2023-08-01	4	0	2	0	2	0	0	0	0	0	0	0	0	0	0	0	0	47	11	48	4	33	37	0	0	35	0	2	0	0	0	25	46	37	30	1	0	2	0	1	72	28	0	0	0	0	0	0	0
2023-08-01	46	0	15	0	31	0	176	0	122	0	67	0	27	0	31	0	0	112	35	87	39	117	101	75	0	101	0	0	0	0	0	101	109	101	0	0	0	0	0	0	37	88	2	0	0	0	0	0	0
2023-08-01	21	0	8	4	9	3	34	0	9	0	25	5	10	0	0	0	10	79	20	21	1	79	22	18	0	22	0	0	0	0	0	22	24	22	12	0	0	0	6	0	148	18	4	0	0	0	0	0	0
2023-08-01	50	0	8	0	42	32	1084	52	117	0	915	57	0	0	0	0	0	221	124	170	119	221	162	1	0	161	2	0	0	0	0	162	162	161	0	0	2	2	11	11	1054	378	0	0	0	2	0	0	0
2023-08-01	215	0	42	0	173	16	1142	0	240	26	876	3	100	0	92	0	8	200	26	175	69	133	477	362	0	477	0	0	0	0	0	451	305	477	0	0	0	0	20	14	75	40	3	0	0	6	1	0	0
2023-08-01	46	0	9	0	35	7	46	0	8	0	38	7	0	0	0	0	0	50	4	32	0	48	26	0	0	26	0	0	0	0	0	12	27	16	5	0	0	0	3	0	161	19	3	0	0	0	0	0	0
2023-08-01	25	0	8	8	17	7	13	0	0	0	13	6	8	0	8	8	0	67	4	54	0	75	56	16	0	56	0	0	0	0	0	55	59	56	3	0	0	0	10	3	92	35	0	0	0	0	0	0	0
2023-09-01	6	0	2	0	4	0	318	0	123	0	185	20	54	0	48	0	6	268	50	188	28	264	205	27	0	228	4	0	0	0	0	232	192	211	5	7	2	2	19	12	654	391	3	0	1	9	1	0	1
2023-09-01	31	0	0	0	31	1	2	0	0	0	2	0	0	0	0	0	0	104	45	26	0	104	50	0	0	50	0	0	0	0	0	50	50	50	0	0	0	0	0	0	140	35	0	0	0	0	0	0	0
2023-09-01	8	0	4	0	5	0	3	0	0	0	0	0	5	0	2	0	3	56	15	42	14	41	35	1	0	36	0	0	0	0	0	11	32	36	21	0	0	2	2	0	57	19	0	0	1	1	0	0	0
2023-09-01	255	0	72	0	183	11	1477	1	304	37	1135	29	142	0	139	0	3	221	23	199	115	174	560	429	0	560	0	28	0	0	0	545	376	538	0	0	0	0	32	24	76	50	1	0	0	6	1	1	1
2023-09-01	77	0	9	0	66	12	32	0	6	2	23	4	1	0	1	0	0	68	12	32	0	71	30	0	0	30	0	0	0	0	0	14	34	19	6	0	0	0	2	1	163	17	5	0	0	0	0	0	0
2023-09-01	39	0	9	0	30	0	111	0	74	0	37	0	36	0	36	0	0	126	57	47	22	114	89	65	0	89	0	0	0	0	0	89	89	89	0	0	0	0	3	3	20	75	4	0	0	0	0	0	0
2023-09-01	116	0	61	0	55	4	77	2	31	0	44	2	0	0	0	0	0	146	83	127	26	144	140	0	0	138	2	0	0	0	0	140	140	138	0	0	6	6	4	2	428	87	0	0	0	0	0	0	0
2023-09-01	39	0	10	7	22	5	34	0	6	2	26	4	8	0	0	0	8	70	12	29	1	70	24	16	0	24	0	0	0	0	0	24	24	24	11	0	0	0	6	2	185	8	2	0	0	0	0	0	0
2023-09-01	45	0	10	10	35	30	34	0	8	8	26	20	0	0	0	0	0	75	10	26	0	73	65	13	0	65	0	0	0	0	0	62	71	65	4	0	0	0	9	3	133	24	0	0	0	0	0	0	0
2023-09-01	52	0	10	0	45	33	1212	44	144	0	1024	40	0	0	0	0	0	249	101	193	138	249	208	1	0	205	5	0	0	0	1	206	210	205	0	0	3	3	13	12	1027	329	0	0	0	0	0	0	0
2023-09-01	289	0	132	0	141	20	296	0	140	0	156	12	6	0	6	0	0	515	106	369	93	392	354	8	0	354	0	1	0	0	0	354	365	211	45	8	1	4	47	7	966	223	35	0	1	0	0	0	0
2023-09-01	2	0	0	0	2	1	590	0	170	0	528	67	0	0	0	0	0	207	58	109	34	165	85	0	0	85	0	0	0	0	0	0	97	22	0	0	0	0	4	4	298	90	0	0	1	0	0	0	0
2023-09-01	601	28	203	0	370	83	751	68	240	0	453	64	57	18	25	0	14	804	574	659	321	804	810	5	0	814	0	0	0	0	0	620	832	832	197	1	0	0	74	37	1471	726	8	0	1	2	0	66	0
2023-09-01	94	0	71	0	23	2	101	0	62	0	39	3	58	0	71	0	13	182	24	117	76	190	193	4	0	197	0	0	0	0	0	0	146	187	0	1	0	0	39	10	573	92	0	0	0	0	0	0	0
2023-10-01	46	0	4	0	42	4	1	0	0	0	1	0	0	0	0	0	0	76	27	7	0	76	21	0	0	21	0	0	0	0	0	21	21	21	0	0	0	0	0	0	64	13	0	0	0	0	0	0	0
2023-10-01	74	0	10	0	57	13	34	0	7	0	27	3	1	0	1	0	0	67	47	29	1	77	29	0	0	29	0	0	0	0	0	14	33	21	5	0	0	0	3	0	187	21	6	0	0	0	0	0	0
2023-10-01	10	0	2	0	8	0	2	0	0	0	2	0	10	0	4	0	6	64	13	36	5	46	47	0	0	47	0	0	8	0	0	34	47	46	24	0	0	3	2	2	48	16	0	0	0	0	0	0	0
2023-10-01	114	0	78	0	36	8	113	0	78	0	35	3	57	0	69	0	12	151	25	85	32	136	148	2	0	148	0	0	0	0	0	0	73	126	0	3	2	2	13	3	423	11	1	0	0	0	0	0	0
2023-10-01	40	0	19	0	21	0	108	0	55	0	53	0	36	0	35	0	1	83	11	37	15	59	66	47	0	66	0	0	0	0	0	66	66	66	0	0	0	0	0	0	30	103	5	0	0	0	0	0	0
2023-10-01	695	60	232	0	403	79	621	40	258	0	325	42	64	23	34	0	17	825	457	604	234	823	774	5	0	778	0	0	0	0	0	796	778	778	180	1	1	1	37	31	1272	623	8	0	0	5	0	0	1
2023-10-01	33	0	5	5	28	31	28	0	5	5	23	19	3	0	1	1	2	99	17	54	16	106	63	4	0	63	0	0	0	0	0	61	64	63	1	1	0	0	11	15	31	39	0	0	0	0	0	0	0
2023-10-01	223	2	101	0	106	14	456	0	278	0	166	13	19	1	13	0	4	488	116	345	107	401	342	7	0	342	2	0	0	0	1	335	341	231	40	2	2	2	41	2	1394	338	22	0	0	0	0	0	0
2023-10-01	25	0	12	1	12	0	40	0	7	1	32	3	12	0	1	0	11	92	13	58	1	92	21	11	0	21	0	0	0	0	0	21	25	21	9	0	0	0	6	0	281	11	1	0	0	0	0	0	0
2023-10-01	152	0	86	0	66	11	95	1	24	0	70	8	6	0	4	0	2	170	71	108	29	156	152	0	0	152	0	0	0	0	0	152	152	150	1	1	8	2	0	0	814	163	0	0	0	0	0	0	0
2023-10-01	52	0	6	0	46	29	1005	19	209	0	777	31	1	0	1	0	0	245	152	201	126	245	194	1	0	194	1	0	0	0	0	185	196	194	0	0	1	1	16	16	1108	508	0	0	1	0	0	0	0
2023-10-01	5	0	0	0	5	1	711	10	207	0	472	49	0	0	8	0	0	214	64	95	24	161	84	0	0	84	0	0	0	0	0	0	89	5	0	0	0	0	6	2	225	42	1	0	0	1	0	0	0
2023-10-01	216	0	60	1	155	12	1154	0	213	26	913	15	101	0	85	0	16	176	22	176	100	135	451	355	0	451	0	0	0	0	0	448	288	451	0	2	0	0	3	2	38	26	1	0	0	3	1	0	0
2023-10-01	6	0	4	0	2	0	162	0	59	0	103	16	64	0	60	0	4	263	72	189	15	268	200	18	0	197	0	1	0	0	0	197	146	188	3	3	8	0	25	11	922	477	3	0	1	9	0	0	0
2023-11-01	84	0	56	0	28	2	158	0	97	0	61	0	67	0	67	0	0	127	18	125	91	154	170	4	0	174	0	0	0	0	0	0	75	171	0	2	0	0	11	1	329	14	2	0	0	0	0	0	0
2023-11-01	81	0	7	1	73	8	27	0	4	0	23	2	0	0	0	0	0	47	13	20	1	50	27	0	0	26	0	0	0	0	0	12	25	16	2	0	0	0	3	2	242	31	2	0	0	0	0	0	0
2023-11-01	40	0	0	0	40	3	2	0	0	0	2	0	0	0	0	0	0	82	33	10	0	82	31	0	0	30	1	0	0	0	0	30	30	30	0	0	0	0	0	0	9	0	0	0	0	0	0	0	0
2023-11-01	211	2	107	0	91	26	353	0	216	0	137	30	7	0	7	0	0	470	91	360	97	327	347	7	0	347	2	0	0	0	0	336	347	186	45	0	1	1	54	9	1137	263	22	0	0	0	2	0	0
2023-11-01	79	0	13	0	66	43	957	7	141	0	809	67	1	0	1	0	0	224	136	237	149	224	207	0	0	207	0	0	0	0	0	207	207	207	0	0	4	4	22	22	994	419	0	0	1	0	0	0	0
2023-11-01	26	0	11	1	14	1	38	0	9	0	25	5	10	0	0	0	10	44	12	39	0	44	28	17	0	28	0	0	0	0	0	28	27	28	10	0	1	1	4	1	290	9	2	0	0	0	0	0	0
2023-11-01	11	0	2	0	9	4	551	16	192	0	347	49	0	0	0	0	0	178	57	116	21	152	74	0	0	74	0	0	0	0	0	0	82	17	0	0	0	0	9	1	208	54	1	0	0	0	1	0	0
2023-11-01	257	0	44	1	212	14	962	0	175	28	759	30	77	0	63	0	8	213	20	212	110	163	459	361	0	459	0	0	0	0	0	459	303	459	0	0	0	0	12	4	55	33	6	0	2	8	1	0	0
2023-11-01	100	0	41	0	59	4	35	2	14	0	19	2	0	0	0	0	0	118	48	79	27	123	113	0	0	113	0	0	0	0	0	113	113	113	0	0	6	0	4	0	301	36	0	0	0	0	0	0	0
2023-11-01	54	0	16	16	38	32	24	0	0	0	24	13	8	0	2	2	6	56	17	35	8	66	57	11	0	57	0	0	0	0	0	55	61	57	3	0	0	0	5	1	79	24	8	0	3	2	0	0	0
2023-11-01	7	0	2	0	5	5	246	0	55	0	191	18	42	0	41	0	1	263	61	191	11	262	193	15	0	206	2	0	1	0	0	208	144	181	2	3	5	5	22	10	1068	582	0	0	0	11	2	0	0
2023-11-01	67	0	32	0	35	1	191	0	108	0	83	0	34	0	32	0	2	88	48	47	22	95	68	49	0	68	0	0	0	0	0	68	81	68	0	0	0	0	0	0	113	231	8	0	0	0	0	0	0
2023-11-01	16	0	3	0	10	1	2	0	0	0	2	0	6	0	1	0	5	40	10	36	11	35	25	2	0	27	0	0	0	0	0	23	27	27	19	0	0	0	0	0	78	21	0	0	0	0	0	0	0
2023-11-01	674	73	136	0	465	68	751	81	323	0	347	79	80	39	17	0	24	871	609	559	359	871	804	3	0	817	0	0	0	0	0	718	807	804	182	1	1	1	16	5	1331	659	18	0	1	2	0	0	8
2023-12-01	126	0	58	0	68	9	51	0	21	0	32	0	0	0	0	0	0	147	45	127	53	142	131	0	0	131	0	0	0	0	0	131	131	131	0	0	11	0	2	1	628	87	0	0	0	0	0	0	0
2023-12-01	7	0	0	0	7	1	273	0	73	0	200	12	48	0	45	0	3	224	38	127	9	221	179	10	0	190	0	1	0	1	0	189	144	156	4	5	1	1	16	8	1854	961	0	0	1	8	1	0	1
2023-12-01	255	0	64	0	195	13	951	1	255	12	652	7	67	0	58	0	11	193	31	167	83	174	444	341	0	444	0	0	0	0	0	444	281	444	0	0	0	0	3	1	87	60	4	0	2	5	1	0	0
2023-12-01	24	0	5	0	13	1	15	0	4	0	11	0	5	0	2	0	3	56	8	44	6	51	48	0	0	48	0	0	0	0	1	27	48	48	34	0	0	2	0	0	73	12	1	0	1	0	1	0	0
2023-12-01	66	0	7	0	56	10	35	0	13	0	21	5	0	0	0	0	0	66	8	26	4	68	35	0	0	37	0	0	0	0	0	21	38	33	10	0	0	0	5	1	242	41	6	0	0	0	0	0	0
2023-12-01	55	0	6	0	49	0	1	0	0	0	1	0	0	0	0	0	0	49	21	13	0	49	33	0	0	33	0	0	0	0	0	33	33	33	0	0	0	0	0	0	27	1	0	0	0	0	0	0	0
2023-12-01	179	0	107	0	72	2	109	0	68	0	41	0	63	0	63	0	0	148	21	109	54	185	171	5	0	176	0	0	0	0	0	0	91	168	0	2	0	0	11	1	612	15	1	0	0	0	0	0	0
2023-12-01	46	0	10	10	36	31	14	0	0	0	12	8	5	0	0	0	5	85	14	58	13	94	62	37	0	62	0	0	0	0	0	60	63	62	5	1	0	0	7	0	54	14	3	0	2	1	1	1	1
2023-12-01	17	0	11	1	5	4	32	0	11	1	20	7	12	0	0	0	12	71	17	23	2	71	24	13	0	24	0	0	0	0	0	24	24	24	10	0	0	0	4	0	233	12	2	0	0	0	0	0	0
2023-12-01	753	49	205	0	500	68	640	67	246	0	327	48	99	18	45	0	36	866	620	519	281	857	795	2	0	797	0	0	0	0	0	797	797	797	182	1	0	0	18	5	1201	401	6	0	0	3	0	0	0
2023-12-01	49	0	11	0	38	29	1060	21	161	0	878	26	1	0	1	0	0	218	152	192	146	218	225	0	0	224	1	0	0	0	0	225	225	222	0	0	2	2	8	8	655	276	0	0	1	0	0	0	0
2023-12-01	68	0	34	0	34	1	267	0	136	0	131	0	15	0	15	0	0	105	40	62	14	81	66	32	0	66	0	0	0	0	0	56	69	66	0	0	0	0	1	1	66	187	4	0	0	0	0	0	0
2023-12-01	221	19	91	0	122	26	252	0	127	0	125	24	8	0	8	0	0	439	90	334	105	364	355	1	0	353	362	0	0	0	0	347	355	239	38	0	0	0	61	10	1582	424	28	0	0	0	1	0	0
2023-12-01	22	0	4	8	18	15	530	15	177	0	342	102	0	0	0	0	0	139	35	75	19	150	62	0	0	61	1	0	0	0	0	0	70	22	4	2	0	0	2	2	183	53	3	0	0	1	1	0	0
2024-01-01	61	0	17	0	40	16	734	45	195	0	398	130	0	0	0	0	0	131	38	62	13	175	73	0	0	73	0	0	0	0	0	0	75	0	0	0	0	0	2	1	166	58	1	0	0	1	0	0	0
2024-01-01	49	0	11	11	38	23	20	0	0	0	20	9	6	0	0	0	6	84	10	52	17	89	61	11	0	61	0	0	0	0	0	3	64	59	2	0	0	0	12	6	64	12	3	0	1	1	1	1	2
2024-01-01	81	0	10	2	63	16	34	0	8	0	26	4	0	0	0	0	0	46	5	15	2	56	28	0	0	28	0	0	0	0	0	17	26	15	5	0	0	0	4	0	184	36	7	0	0	0	0	0	0
2024-01-01	230	0	75	3	152	11	677	1	176	7	493	5	87	0	87	0	0	212	31	179	100	157	457	355	0	457	0	0	0	0	0	443	256	457	0	0	0	0	27	10	54	22	5	0	1	5	0	0	0
2024-01-01	29	0	1	0	28	16	960	69	178	0	715	19	1	0	1	0	0	237	148	184	87	237	219	0	0	218	1	0	0	0	0	212	217	219	0	0	5	5	11	11	477	210	0	0	1	0	0	0	0
2024-01-01	142	1	77	0	64	4	40	0	21	0	19	1	0	0	0	0	0	138	60	107	53	136	129	0	0	128	1	0	0	0	0	129	129	129	0	0	6	0	1	0	613	99	0	0	0	0	0	0	0
2024-01-01	123	0	85	0	38	2	165	0	97	0	68	0	69	0	69	0	8	155	18	141	56	180	168	0	0	168	0	0	0	0	0	0	86	140	0	0	0	0	8	1	769	110	5	0	0	0	0	0	0
2024-01-01	643	72	180	0	391	116	821	59	364	0	393	68	105	15	49	0	43	946	685	565	468	939	838	3	0	837	1	0	0	0	0	841	841	837	181	0	1	1	22	5	1711	762	10	0	0	1	2	1	3
2024-01-01	75	0	17	0	58	8	27	0	10	0	21	4	0	0	0	0	0	118	22	6	0	118	39	0	0	39	0	0	0	0	0	39	39	39	0	0	0	0	0	0	24	1	0	0	0	0	0	0	0
2024-01-01	296	10	96	0	134	31	455	0	215	0	240	27	12	0	12	0	0	499	84	303	98	356	340	3	0	340	0	0	0	0	0	331	342	199	102	3	8	2	54	12	1343	445	11	0	0	0	0	0	0
2024-01-01	5	0	3	0	2	2	285	0	69	0	216	11	32	0	31	0	1	222	69	94	10	217	213	20	0	232	1	0	0	0	0	233	171	131	3	6	1	1	23	13	1322	617	2	0	4	6	1	0	0
2024-01-01	28	0	15	0	12	1	32	0	2	0	30	3	4	0	0	0	4	76	22	21	2	76	24	9	0	24	0	0	0	0	0	24	24	24	14	0	0	0	8	1	195	13	3	0	1	0	0	0	0
2024-01-01	67	1	37	0	29	3	161	0	75	0	86	0	34	1	33	0	0	93	34	40	24	56	69	45	0	69	0	0	0	0	0	65	81	69	0	0	0	0	0	0	24	108	6	0	0	0	0	0	0
2024-01-01	42	0	13	0	29	0	14	0	4	0	10	0	8	0	5	0	3	70	19	60	13	75	57	0	0	56	1	1	0	0	0	33	57	57	36	0	0	0	0	0	71	19	0	0	0	0	0	0	0
2024-02-01	94	0	41	0	53	0	187	0	100	0	88	1	35	0	34	0	0	125	55	60	21	64	83	52	0	83	0	0	0	0	0	74	83	83	0	0	0	0	2	2	66	220	1	0	0	0	0	0	0
2024-02-01	50	0	14	0	36	22	669	18	195	2	444	124	0	0	0	0	0	129	38	66	15	140	87	0	0	85	2	0	0	0	0	0	89	22	0	0	1	0	3	3	95	37	1	0	0	2	0	0	0
2024-02-01	683	32	207	0	444	91	672	79	308	0	286	130	290	14	49	0	55	936	658	531	430	936	826	0	0	826	0	120	0	0	0	826	826	821	182	3	0	0	30	6	1397	565	8	0	0	0	0	1	1
2024-02-01	25	0	8	0	17	10	692	16	118	9	558	24	0	0	0	0	0	201	133	176	96	195	208	0	0	168	0	0	0	0	0	208	209	207	0	0	4	4	6	6	472	153	0	0	1	0	0	0	0
2024-02-01	12	0	6	0	6	2	324	0	137	0	186	11	16	0	16	0	0	220	51	47	7	207	191	14	0	204	1	2	0	0	0	205	150	115	1	1	1	3	18	12	861	361	1	0	0	7	2	0	0
2024-02-01	79	0	10	0	69	11	40	0	9	0	31	5	1	0	1	0	0	42	6	21	7	61	28	0	0	28	0	0	0	0	0	12	29	20	10	0	0	0	5	0	220	37	0	0	0	0	0	0	0
2024-02-01	32	0	2	0	30	5	9	0	0	0	9	0	0	0	0	0	0	62	24	13	0	62	30	0	0	30	0	0	0	0	0	30	30	30	0	0	0	0	0	0	25	1	0	0	0	0	0	0	0
2024-02-01	142	0	77	0	65	10	17	0	8	0	9	1	0	0	0	0	0	140	56	126	64	140	137	0	0	137	0	0	0	0	0	137	137	137	0	0	8	0	1	0	455	57	0	0	0	0	0	0	0
2024-02-01	153	0	93	0	60	2	205	0	121	0	84	0	82	0	82	0	0	142	34	117	34	141	170	1	0	171	0	0	0	0	0	0	98	164	0	0	0	0	4	0	530	55	2	0	0	0	0	0	0
2024-02-01	23	0	8	8	15	18	12	0	1	1	11	4	1	1	0	0	0	94	31	39	7	96	56	0	0	56	0	0	0	0	4	52	52	56	7	0	0	0	13	0	62	21	5	0	3	2	2	0	0
2024-02-01	278	3	118	0	132	43	325	0	146	0	181	26	8	0	8	0	0	553	84	353	142	243	349	65	0	349	0	0	0	0	0	344	391	283	47	0	0	0	79	12	945	280	33	0	0	1	1	0	1
2024-02-01	39	0	8	0	29	2	12	0	7	0	5	0	6	0	1	0	5	75	22	51	28	68	46	1	0	47	0	0	0	0	0	11	47	47	29	0	0	0	0	0	58	17	0	0	0	0	0	0	0
2024-02-01	25	0	18	0	7	3	33	0	16	0	17	5	11	0	7	0	4	60	12	28	1	60	25	13	0	25	0	0	0	0	0	25	28	25	15	0	2	2	7	1	183	8	4	0	0	0	0	0	0
2024-02-01	236	0	116	0	118	27	788	4	322	19	444	40	63	0	61	0	2	264	53	214	118	255	435	336	0	435	0	1	0	0	0	399	283	435	0	0	0	0	28	12	63	18	0	0	0	6	2	0	0
2024-03-01	31	3	17	0	11	0	8	0	0	0	8	0	12	0	12	0	0	85	25	47	8	85	30	12	0	30	0	0	0	0	0	30	29	30	20	0	0	0	2	0	205	11	4	0	0	0	0	0	0
2024-03-01	99	0	2	0	97	10	18	0	0	0	18	0	0	0	0	0	0	160	77	3	0	160	20	0	0	20	0	0	0	0	0	20	20	20	0	0	0	0	0	0	79	11	0	0	0	0	0	0	0
2024-03-01	11	0	2	0	9	0	6	0	1	0	5	0	2	0	0	0	2	57	19	45	24	60	38	0	0	38	0	0	0	0	0	30	37	37	19	0	0	2	0	0	68	16	0	0	1	0	0	0	0
2024-03-01	78	0	18	0	60	0	163	0	95	0	69	0	34	0	32	0	0	151	63	73	14	133	101	51	0	101	27	25	0	0	0	101	101	101	0	0	0	0	2	2	90	248	6	0	0	0	0	0	0
2024-03-01	283	7	130	0	155	52	363	2	165	0	196	31	12	0	12	0	0	464	100	312	103	316	338	1	0	336	2	0	0	0	0	335	344	327	52	1	1	1	123	7	903	230	30	0	0	1	3	0	0
2024-03-01	28	0	3	0	25	14	456	13	130	0	303	123	0	0	1	0	0	145	45	86	21	134	68	0	0	68	0	0	0	0	0	0	76	24	0	0	0	0	4	1	111	30	0	0	1	1	1	0	0
2024-03-01	575	44	198	0	329	87	734	67	337	0	323	65	94	16	25	2	53	874	619	561	435	874	803	2	0	805	0	0	0	0	0	805	805	805	181	0	2	2	11	2	1270	1175	6	0	1	3	1	1	0
2024-03-01	3	0	2	0	1	1	240	0	90	0	150	10	53	0	53	0	0	253	57	25	5	247	218	23	0	236	5	1	0	0	0	241	165	117	6	7	4	3	19	12	1055	365	1	0	0	8	1	0	0
2024-03-01	276	0	65	0	201	41	783	2	312	0	436	18	72	0	70	0	2	225	49	195	157	175	426	323	0	426	0	0	0	0	0	400	304	426	0	0	0	0	14	3	52	17	2	0	0	5	0	0	0
2024-03-01	124	0	71	0	53	3	42	0	40	0	2	2	0	0	0	0	0	165	74	131	52	165	143	0	0	143	0	0	0	0	0	143	143	143	0	0	0	0	3	0	633	84	0	0	0	0	0	0	0
2024-03-01	28	7	7	7	14	4	16	1	2	1	12	4	0	0	0	0	0	173	47	61	25	156	119	34	0	128	0	0	0	0	0	124	133	128	0	0	0	0	21	7	106	32	0	0	0	0	0	1	1
2024-03-01	71	0	11	1	59	5	21	0	4	0	17	2	0	0	0	0	0	41	3	18	3	41	17	0	0	17	0	0	0	0	0	3	19	13	7	0	0	0	4	1	123	14	0	0	0	0	0	0	0
2024-03-01	49	0	9	0	40	20	794	10	154	0	632	28	0	0	0	0	0	185	105	156	89	185	189	11	0	167	1	0	0	0	0	200	194	199	0	0	2	2	15	13	758	329	0	0	0	0	0	0	1
2024-03-01	133	0	83	0	50	13	146	0	98	0	48	3	69	0	69	0	0	145	19	140	45	170	155	2	0	157	0	0	0	0	0	0	69	157	0	0	0	0	2	0	441	26	3	0	0	0	0	0	0
[truncated: 31 more columns]

## Sheet: Data dictionary
name	label
q6	New FP clients
q6a	Total number of new FP clients
q6b	IUD
q6c	Implant
q6d	Other LAFP
q6e	Short-acting
q6f	Adolescent girls (<19 years)
q7	Repeat FP clients
q7a	Total number of repeat FP clients
q7b	IUD
q7c	Implant
q7d	Other LAFP
q7e	Short-acting
q7f	Adolescent girls (<19 years)
q8	Postpartum FP clients
q8a	Total number of postpartum FP clients
q8b	IUD
q8c	Implant
q8d	Other LAFP
q8e	Short-acting
anc	ANC
q9	ANC (at least 1 visit)
q10	Early ANC vist (<12 weeks of gestation)
q11	ANC 4+ visit
q12	ANC 8+ visit
q13	# of women who took iron/folate supplementation
q16	Deliveries attended
q16a	Spontaneous vaginal deliveries
q16b	Assisted vaginal deliveries
q16c	Caesarean section
q16d	Number of live births
q16e	Number of stillbirths
q16f	Number of early neonatal deaths (from delivery and PNC register)
pnc	Postpartum and newborn care
q17	No. of neonatal deaths (from OPD/IPD register)
q18	No. of young infant deaths (OPD/IPD register)
q19	No. of maternal deaths (delivery and IPD register)
q20	Number of mothers who received prophylactic uterotonics immediately after childbirth
q21	# of PNC clients
q23	Number of newborns given chlorhexidine cord care
q24	Number of women who initiated KMC
q25	Number of low birth weight babies (< 2000 gram) or preterm babies
q26	Number of live births with asphyxia (not breathing or gasping at birth)
q27	Number of newborn with sphyxia (not breathing or gasping at birth) who were resuscitated with bag and mask
sc	Sick child care
q28	Total no. of sick young infants (0-2 months of age) managed
q29	Number of young infants (children 0 to 2 months) with suspected sepsis/pneumonia treated with antibiotics
q30	Total no. of sick children (2-59 months) managed or treated
q31	Number of sick children infants (children 2-59 months) with pneumonia treated with antibiotics
q31x	Obstetric complications managed at the facility
q31a	# of Abortion complications cases
q31b	# of APH cases
q31c	# of PPH cases
q31d	# of Obstructed/ prolonged labor cases
q31e	# of Retained placenta cases
q31f	# of Puerperal sepsis cases
q31g	# of PEE/eclapsia cases
q31h	# of Ectopic pregnancy cases
q31i	# of Uterine rupture cases
q33	Referral protocol adherence
q33a	Number of maternal referral cases received (& managed) at receiving facility
q33b	Emergency referral with ambulance
q33c	Arrived in referral with prior communication
q33d	Arrived in with referral slip
q33e	Feedback provided or sent
q34	Total number of obstetric emergencies who have been given a ride/transportation in the last one year
q35	Total number of neonatal emergencies who have been given a ride/transportation in the last one year
q36	Total number of non-obstetric emergencies who have been given a ride/transportation in the last one year
note2	Performance EmONC functions in the last 3 months
q37	Which of the following signal functions performed in this facility in the last 3 months?
q37a	Use of parentral antibiotics
q37b	Use of parentral uterotonics (treatment of PPH)
q37c	Use of parentral MgSO4/Diazepam for treatment of pre-eclampsia/Eclampsia (PEE)
q37d	Removal of retained products of conception
q37e	Manual removal of placenta
q37f	Assisted vaginal birth
q37g	Neonatal resuscitation
q37h	Cesarian section
q37i	Blood transfusion
q37j	Safe administration of oxygen
q37k	Intravenous fluids
q37l	Antibiotics for preterm or prolonged PROM to prevent infection
q37m	Corticosteroids in preterm labour
q37n	KMC for premature/very small babies
q37o	Alternative feeding if baby unable to breastfeed (Breast milk expression and cup/spoon feeding)
q37p	Injectable antibiotics for neonatal Sepsis
q38	Availability of youth-friendly services
q38a	Number of family planning acceptors at the youth-fiendly service center in the last one year
q39	High-performing primary health care units

## Sheet: PMR
months	perinatal mortality rate (per 1000 births)
2022-03-01	71.4286
2022-04-01	28.5714
2022-05-01	19.0476
2022-06-01	23.8095
2022-07-01	28.5714
2022-08-01	19.0476
2022-09-01	9.52381
2022-10-01	28.5714
2022-11-01	14.2857
2022-12-01	42.8571
2023-01-01	38.0952
2023-02-01	52.381
2023-03-01	33.3333
2023-04-01	28.5714
2023-05-01	19.0476
2023-06-01	4.7619
2023-07-01	14.2857
2023-08-01	28.5714
2023-09-01	23.8095
2023-10-01	28.5714
2023-11-01	23.8095
2023-12-01	19.0476
2024-01-01	14.2857
2024-02-01	14.2857
2024-03-01	14.2857
2024-04-01	14.2857

## Sheet: ANC 8
month	ANC8 + visits coverage
2021-10-01	0
2021-11-01	0.868933
2021-12-01	0.967707
2022-01-01	1.9225
2022-02-01	3.24851
2022-03-01	2.76077
2022-04-01	1.85556
2022-05-01	1.54666
2022-06-01	0
2022-07-01	2.14233
2022-08-01	1.46903
2022-09-01	1.66937
2022-10-01	2.89606
2022-11-01	1.90017
2022-12-01	4.71329
2023-01-01	5.33755
2023-02-01	6.69406
2023-03-01	8.31743
2023-04-01	10.0499
2023-05-01	8.39524
2023-06-01	28.5081
2023-07-01	31.0145
2023-08-01	31.7098
2023-09-01	32.8666
2023-10-01	33.2508
2023-11-01	43.4897
2023-12-01	42.3392
2024-01-01	33.5179
2024-02-01	32.2917
2024-03-01	28.869

## Sheet: Obstetric complications
month	obstetric complications managed
2021-10-01	49.2167
2021-11-01	26.8085
2021-12-01	31.2366
2022-01-01	37.6635
2022-02-01	39.1063
2022-03-01	44.0246
2022-04-01	38.6637
2022-05-01	36.3559
2022-06-01	40.2671
2022-07-01	32.5385
2022-08-01	34.5944
2022-09-01	46.8811
2022-10-01	27.0186
2022-11-01	26.7989
2022-12-01	32.1356
2023-01-01	43.0331
2023-02-01	50.5265
2023-03-01	52.0825
2023-04-01	57.2874
2023-05-01	45.4659
2023-06-01	53.243
2023-07-01	61.1359
2023-08-01	59.0459
2023-09-01	63.2221
2023-10-01	54.2903
2023-11-01	54.2539
2023-12-01	64.9778
2024-01-01	67.5227
2024-02-01	56.8858
2024-03-01	59.59
